# Supplementary material for: (3,6-Dimeth­oxy-2-naphth­yl)(4-fluoro­benzo­yl)methanone
Source: Acta Crystallogr Sect E Struct Rep Online. 2010 Feb 27;66(Pt 3):o712. doi: 10.1107/S1600536810006859 (PMC2983725; doi:10.1107/S1600536810006859)
Supplement: Supplementary file 2 [file e-66-0o712-Isup2.hkl]

# 
# h,k,l, Fc-squared, Fo-squared, sigma(Fo-squared) and status flag 
# 
data_I
_shelx_title '  Yonezawa_080417_1_' 
_shelx_refln_list_code          4 
_shelx_F_calc_maximum      242.10 
_exptl_crystal_F_000       648.00 
_reflns_d_resolution_high  0.8301 
 
loop_ 
 _symmetry_equiv_pos_as_xyz 
 'x, y, z' 
 '-x, y+1/2, -z+1/2' 
 '-x, -y, -z' 
 'x, -y-1/2, z-1/2' 
 
_cell_length_a     8.3690 
_cell_length_b    19.7603 
_cell_length_c     9.3897 
_cell_angle_alpha  90.000 
_cell_angle_beta  105.126 
_cell_angle_gamma  90.000 
 
_shelx_F_squared_multiplier     1.000 
 
loop_ 
 _refln_index_h 
 _refln_index_k 
 _refln_index_l 
 _refln_F_squared_calc 
 _refln_F_squared_meas 
 _refln_F_squared_sigma 
 _refln_observed_status 
   1   0   0     3490.36     3457.77     25.94 o 
   2   0   0     9514.35     9955.10    105.04 o 
   3   0   0      135.87      126.25      0.95 o 
   4   0   0     1136.66     1086.73      8.07 o 
   5   0   0        4.82        3.53      0.31 o 
   6   0   0     1208.11     1212.03     17.11 o 
   7   0   0      112.77      111.80      2.82 o 
   8   0   0      431.59      460.97      8.70 o 
   9   0   0      817.54      856.65     14.98 o 
   1   1   0       37.77       35.30      0.22 o 
   2   1   0     4339.16     4207.50     25.82 o 
   3   1   0     2004.60     1905.13     10.14 o 
   4   1   0      497.61      483.23      2.38 o 
   5   1   0      141.68      161.14      1.11 o 
   6   1   0       91.54       85.88      1.26 o 
   7   1   0      245.20      264.91     10.54 o 
   8   1   0        2.14        2.07      0.61 o 
   9   1   0       91.66       92.79      1.67 o 
   0   2   0      307.65      287.61      1.31 o 
   1   2   0        8.60       12.84      0.22 o 
   2   2   0     1800.58     1754.92      8.73 o 
   3   2   0      132.61      139.27      0.84 o 
   4   2   0       66.33       57.78      0.40 o 
   5   2   0        0.35        0.81      0.19 o 
   6   2   0       34.13       32.88      1.58 o 
   7   2   0      143.11      133.95      1.75 o 
   8   2   0        0.39        1.19      0.61 o 
   9   2   0      249.21      281.03      3.32 o 
   1   3   0    12778.13    13464.27     95.25 o 
   2   3   0      267.40      276.57      1.29 o 
   3   3   0      431.56      460.83      2.20 o 
   4   3   0        0.99        1.90      0.30 o 
   5   3   0        0.01        2.39      0.24 o 
   6   3   0        0.04        0.39      0.31 o 
   7   3   0       14.12       14.62      0.62 o 
   8   3   0      552.74      558.37      7.21 o 
   9   3   0       91.52       98.67      1.42 o 
   0   4   0     4218.99     4026.66     34.84 o 
   1   4   0     3304.45     3196.92     16.95 o 
   2   4   0     4446.60     4323.33     24.69 o 
   3   4   0      714.09      761.50      3.43 o 
   4   4   0     1069.99     1114.29      6.23 o 
   5   4   0      280.73      303.64      1.61 o 
   6   4   0       43.05       40.79      0.69 o 
   7   4   0        4.87        3.74      0.41 o 
   8   4   0       27.36       30.56      1.35 o 
   9   4   0        8.67        7.35      0.69 o 
   1   5   0    16840.55    17479.98    136.90 o 
   2   5   0      257.97      263.14      1.06 o 
   3   5   0     1219.37     1184.12      5.97 o 
   4   5   0        3.63        7.98      0.23 o 
   5   5   0       81.90       69.49      0.58 o 
   6   5   0       21.00       19.18      0.92 o 
   7   5   0      133.09      129.35      1.63 o 
   8   5   0        7.34        8.88      0.75 o 
   9   5   0       24.27       23.60      5.40 o 
   0   6   0     4026.09     3834.60     29.03 o 
   1   6   0     4981.25     4811.69     28.21 o 
   2   6   0       26.25       31.99      0.24 o 
   3   6   0       39.67       41.09      0.35 o 
   4   6   0      976.34     1033.72      5.61 o 
   5   6   0       35.19       43.91      0.79 o 
   6   6   0        1.24        0.73      0.32 o 
   7   6   0        6.50        7.75      0.52 o 
   8   6   0       15.18       15.99      0.67 o 
   9   6   0       21.05       22.96      2.12 o 
   1   7   0     8910.51     8945.26     61.23 o 
   2   7   0      271.69      278.18      1.27 o 
   3   7   0     2625.35     2713.85     15.74 o 
   4   7   0      152.04      146.69      0.93 o 
   5   7   0      226.14      221.89      1.71 o 
   6   7   0      308.46      298.52      2.74 o 
   7   7   0        9.05       10.21      0.45 o 
   8   7   0       36.89       30.51      1.14 o 
   9   7   0       83.09       94.48      3.65 o 
   0   8   0      317.32      289.70      1.90 o 
   1   8   0      629.31      659.07      2.89 o 
   2   8   0      740.79      745.49      3.18 o 
   3   8   0      581.59      622.54      3.03 o 
   4   8   0       10.80       12.75      0.29 o 
   5   8   0       21.81       21.48      0.54 o 
   6   8   0       14.93       14.64      0.56 o 
   7   8   0      140.13      129.99      1.54 o 
   8   8   0       36.08       36.98      1.38 o 
   9   8   0        2.45        2.43      1.17 o 
   1   9   0      624.21      734.61      3.32 o 
   2   9   0     2096.14     2126.18     10.55 o 
   3   9   0       76.95       58.68      0.47 o 
   4   9   0      139.37      142.20      0.99 o 
   5   9   0       52.68       46.43      0.92 o 
   6   9   0       13.52       12.79      0.58 o 
   7   9   0       52.79       49.69      0.84 o 
   8   9   0      182.02      201.08      5.21 o 
   9   9   0       80.66       95.01      2.72 o 
   0  10   0      383.89      402.54      2.56 o 
   1  10   0     1072.58     1210.27      5.61 o 
   2  10   0     1458.57     1517.51      7.53 o 
   3  10   0       20.90       18.87      0.33 o 
   4  10   0       38.83       38.94      0.59 o 
   5  10   0      149.97      135.03      1.48 o 
   6  10   0       76.45       79.82      1.13 o 
   7  10   0        0.58        0.29      0.32 o 
   8  10   0       12.88       11.58      0.87 o 
   1  11   0      256.33      270.10      1.20 o 
   2  11   0     1001.17      998.20      5.18 o 
   3  11   0       11.82        7.56      0.29 o 
   4  11   0       99.77       96.71      1.06 o 
   5  11   0      109.20      102.25      1.40 o 
   6  11   0       57.59       60.41      0.93 o 
   7  11   0        0.02        0.16      0.37 o 
   8  11   0       39.59       36.66      1.18 o 
   0  12   0      319.39      355.52      2.19 o 
   1  12   0      121.89      110.69      0.59 o 
   2  12   0      376.06      333.79      2.02 o 
   3  12   0      235.00      232.42      1.95 o 
   4  12   0       54.06       59.03      0.85 o 
   5  12   0       33.86       31.60      0.80 o 
   6  12   0       47.45       51.38      0.98 o 
   7  12   0        9.77       10.47      0.64 o 
   8  12   0       16.91       16.40      1.12 o 
   1  13   0       56.84       54.99      0.46 o 
   2  13   0        4.40        4.47      0.38 o 
   3  13   0     1593.02     1629.07     14.45 o 
   4  13   0       46.85       45.18      0.97 o 
   5  13   0       23.21       24.76      0.83 o 
   6  13   0      674.12      682.31      6.43 o 
   7  13   0      218.44      217.16      3.77 o 
   8  13   0        4.41        3.00      0.73 o 
   0  14   0       66.18       72.94      0.83 o 
   1  14   0        1.43        2.12      0.28 o 
   2  14   0       70.91       68.30      0.96 o 
   3  14   0      695.20      688.81      5.71 o 
   4  14   0        6.48        9.01      0.61 o 
   5  14   0        1.24        1.40      0.51 o 
   6  14   0       49.48       48.60      1.00 o 
   7  14   0      179.57      174.28      2.68 o 
   1  15   0       90.51       83.06      1.06 o 
   2  15   0      116.05      107.35      1.84 o 
   3  15   0      113.21      116.60      1.40 o 
   4  15   0      241.88      235.35      2.29 o 
   5  15   0       40.86       39.48      0.95 o 
   6  15   0       69.60       73.54      1.37 o 
   7  15   0        0.56        0.71      0.39 o 
   0  16   0        0.42        0.80      0.35 o 
   1  16   0       76.17       69.36      1.22 o 
   2  16   0     1309.54     1363.83     13.61 o 
   3  16   0      301.83      285.48      2.98 o 
   4  16   0      244.78      235.67      2.40 o 
   5  16   0        5.35        4.62      0.54 o 
   6  16   0       87.95       85.46      1.13 o 
   7  16   0      146.32      163.88      3.31 o 
   1  17   0       18.17       15.88      0.65 o 
   2  17   0        0.20        0.47      0.43 o 
   3  17   0      161.05      157.44      2.08 o 
   4  17   0        0.12        0.57      0.43 o 
   5  17   0       15.83       17.83      0.63 o 
   6  17   0        5.83        4.42      0.46 o 
   0  18   0        6.48        4.72      0.66 o 
   1  18   0        5.96        3.96      0.49 o 
   2  18   0       17.95       17.22      0.69 o 
   3  18   0       11.61       10.21      0.57 o 
   4  18   0      242.85      235.66      2.43 o 
   5  18   0       45.88       41.57      1.00 o 
   6  18   0        0.84        0.22      0.40 o 
   1  19   0       31.82       31.28      0.79 o 
   2  19   0       99.30       86.51      1.25 o 
   3  19   0        0.08        1.02      0.48 o 
   4  19   0        0.08        0.52      0.43 o 
   5  19   0        9.21        8.87      0.64 o 
   0  20   0        3.10        1.78      0.88 o 
   1  20   0       10.68       11.81      0.50 o 
   2  20   0       75.35       79.56      1.32 o 
   3  20   0      124.65      126.95      1.47 o 
   4  20   0       79.74       74.33      1.12 o 
   5  20   0       65.49       65.11      1.28 o 
   1  21   0       72.01       75.70      1.33 o 
   2  21   0        0.05        0.04      0.26 o 
   3  21   0      293.39      296.64      3.24 o 
   4  21   0       90.34       90.30      1.53 o 
   0  22   0        9.93       12.38      1.32 o 
   1  22   0       49.84       53.52      1.48 o 
   2  22   0       78.23       79.80      1.71 o 
   3  22   0        8.62        3.96      0.55 o 
   1  23   0      100.60      125.48      2.22 o 
   2  23   0        9.05        8.87      0.74 o 
  -9   1   1       74.10       75.96      1.51 o 
  -8   1   1      161.56      162.25      2.46 o 
  -7   1   1      205.07      205.99      3.43 o 
  -6   1   1       16.38       17.70      0.66 o 
  -5   1   1       30.12       27.38      0.34 o 
  -4   1   1      172.89      157.90      0.88 o 
  -3   1   1      681.79      688.06      3.06 o 
  -2   1   1      162.44      170.69      1.05 o 
  -1   1   1      120.12      117.32      0.86 o 
   0   1   1       24.10       25.40      0.20 o 
   1   1   1      199.88      188.60      1.05 o 
   2   1   1     1077.68      996.29      4.86 o 
   3   1   1     3823.65     3746.20     23.75 o 
   4   1   1      233.97      252.93      1.20 o 
   5   1   1      277.51      286.45      2.06 o 
   6   1   1        7.99        7.59      0.88 o 
   7   1   1      240.75      243.08      2.80 o 
   8   1   1      141.46      147.96      2.14 o 
   9   1   1        3.70        1.89      0.76 o 
  -9   2   1       35.47       39.81      1.02 o 
  -8   2   1      244.67      259.87     10.17 o 
  -7   2   1       47.99       52.05      1.71 o 
  -6   2   1       25.43       23.70      0.50 o 
  -5   2   1       21.56       26.36      1.08 o 
  -4   2   1       68.19       62.61      0.65 o 
  -3   2   1      123.30      110.77      0.59 o 
  -2   2   1    11846.33    12252.67     88.47 o 
  -1   2   1     7753.00     7846.94     48.07 o 
   0   2   1     1134.22     1006.67      4.29 o 
   1   2   1     1430.13     1318.22      6.42 o 
   2   2   1      107.91      100.41      0.46 o 
   3   2   1     1115.01     1126.91      5.88 o 
   4   2   1        1.50        2.56      0.22 o 
   5   2   1       96.22       99.42      0.90 o 
   6   2   1      138.31      128.01      1.67 o 
   7   2   1      260.08      266.47      3.43 o 
   8   2   1       45.18       45.07      1.23 o 
   9   2   1        3.72        3.71      0.64 o 
  -9   3   1       10.83       11.11      0.95 o 
  -8   3   1       84.50       85.51      2.67 o 
  -7   3   1       14.93       18.51      0.81 o 
  -6   3   1      971.63      956.51      8.13 o 
  -5   3   1      836.04      862.83      5.95 o 
  -4   3   1        6.07        7.79      0.18 o 
  -3   3   1      318.48      318.23      1.73 o 
  -2   3   1      444.07      440.42      1.84 o 
  -1   3   1     1619.01     1482.17      6.91 o 
   0   3   1      623.93      567.44      2.50 o 
   1   3   1      164.87      164.12      0.88 o 
   2   3   1        3.43        2.96      0.25 o 
   3   3   1        0.03        2.05      0.22 o 
   4   3   1     2053.31     2167.05     12.96 o 
   5   3   1      158.41      158.53      0.99 o 
   6   3   1       10.26        9.18      0.67 o 
   7   3   1       31.54       31.60      0.88 o 
   8   3   1      331.24      332.30      3.46 o 
   9   3   1        1.61        2.27      0.78 o 
  -9   4   1      302.64      322.85      4.67 o 
  -8   4   1       57.15       59.34      1.60 o 
  -7   4   1      138.01      137.00      1.62 o 
  -6   4   1     1127.02     1162.11      9.75 o 
  -5   4   1      156.16      187.08      1.33 o 
  -4   4   1        7.70        6.74      0.17 o 
  -3   4   1     1438.66     1354.41      6.32 o 
  -2   4   1      273.27      264.47      1.16 o 
  -1   4   1      456.38      481.14      2.18 o 
   0   4   1     7323.87     7138.63     43.95 o 
   1   4   1      117.10      119.73      0.63 o 
   2   4   1      292.95      328.95      1.46 o 
   3   4   1        5.95       17.02      0.39 o 
   4   4   1      615.75      740.42      3.72 o 
   5   4   1       23.40       26.54      0.44 o 
   6   4   1       70.26       65.39      1.43 o 
   7   4   1      189.13      193.04      2.36 o 
   8   4   1       54.93       51.42      1.76 o 
   9   4   1        2.83        1.53      0.78 o 
  -9   5   1        1.21        1.52      0.59 o 
  -8   5   1       16.81       17.90      1.01 o 
  -7   5   1       18.87       17.03      0.63 o 
  -6   5   1      146.16      139.27      1.41 o 
  -5   5   1      122.46      125.89      0.98 o 
  -4   5   1      143.84      155.94      1.42 o 
  -3   5   1      286.96      306.43      1.29 o 
  -2   5   1     3063.13     2913.59     14.70 o 
  -1   5   1      676.01      688.29      3.03 o 
   0   5   1      486.03      489.79      2.05 o 
   1   5   1      125.72      124.77      0.58 o 
   2   5   1        2.10        1.19      0.15 o 
   3   5   1      585.47      587.51      2.72 o 
   4   5   1     2346.37     2402.16     14.37 o 
   5   5   1      361.99      354.92      1.85 o 
   6   5   1        7.19        8.36      0.52 o 
   7   5   1       24.40       21.28      0.86 o 
   8   5   1       26.86       27.09      1.09 o 
   9   5   1       24.60       27.11      1.90 o 
  -9   6   1       11.33       10.26      0.75 o 
  -8   6   1      138.17      145.45      2.24 o 
  -7   6   1      438.54      441.12      4.32 o 
  -6   6   1      106.48       97.15      1.19 o 
  -5   6   1      139.72      138.08      1.33 o 
  -4   6   1      108.07      121.38      0.79 o 
  -3   6   1       40.57       46.13      0.34 o 
  -2   6   1      136.06      125.95      0.71 o 
  -1   6   1       94.08      103.83      0.61 o 
   0   6   1       27.41       35.17      0.36 o 
   1   6   1      504.07      474.61      1.92 o 
   2   6   1        0.67        1.49      0.24 o 
   3   6   1     1464.79     1519.43      7.61 o 
   4   6   1      876.41      895.95      4.54 o 
   5   6   1      387.58      425.09      3.14 o 
   6   6   1      238.21      235.84      2.77 o 
   7   6   1       13.02       12.92      1.09 o 
   8   6   1       73.52       74.92      2.34 o 
   9   6   1      100.17      118.47      2.79 o 
  -9   7   1       69.10       69.66      1.92 o 
  -8   7   1       44.94       45.43      1.36 o 
  -7   7   1      586.60      583.39      5.06 o 
  -6   7   1      165.95      159.71      1.80 o 
  -5   7   1     1313.57     1332.44     11.13 o 
  -4   7   1       33.61       30.72      0.40 o 
  -3   7   1      840.97      844.72      4.40 o 
  -2   7   1      194.67      186.97      0.93 o 
  -1   7   1     2172.73     2156.13     10.58 o 
   0   7   1       21.23       27.36      0.25 o 
   1   7   1       41.71       44.98      0.42 o 
   2   7   1      406.19      434.33      1.91 o 
   3   7   1     1306.35     1438.90      7.41 o 
   4   7   1      182.39      188.37      1.13 o 
   5   7   1       53.07       51.55      0.85 o 
   6   7   1       83.62       83.49      1.21 o 
   7   7   1       28.70       27.50      1.34 o 
   8   7   1        5.09        6.36      1.00 o 
   9   7   1        2.46        2.93      0.91 o 
  -9   8   1        6.80        7.41      1.13 o 
  -8   8   1       15.97       19.09      0.54 o 
  -7   8   1       25.26       23.21      0.67 o 
  -6   8   1      190.82      186.70      1.87 o 
  -5   8   1      665.49      652.79      5.53 o 
  -4   8   1       12.14       15.02      0.36 o 
  -3   8   1      765.20      831.58      4.18 o 
  -2   8   1     1438.24     1482.49      7.03 o 
  -1   8   1      315.98      300.35      1.29 o 
   0   8   1     1155.37     1230.83      5.55 o 
   1   8   1      107.76       86.95      0.49 o 
   2   8   1       73.04       84.25      0.54 o 
   3   8   1      113.55      126.74      0.78 o 
   4   8   1       29.51       30.27      0.52 o 
   5   8   1       62.90       67.72      0.97 o 
   6   8   1      107.11      107.43      1.21 o 
   7   8   1        0.02       -0.06      0.48 o 
   8   8   1       28.87       34.80      1.51 o 
  -9   9   1        5.22        4.74      0.99 o 
  -8   9   1        5.91        7.23      0.91 o 
  -7   9   1      180.79      178.65      1.86 o 
  -6   9   1       96.82       89.87      1.12 o 
  -5   9   1      255.85      243.79      2.29 o 
  -4   9   1        8.20       11.48      0.32 o 
  -3   9   1     1181.36     1216.11      6.18 o 
  -2   9   1      118.63      122.85      0.70 o 
  -1   9   1      607.95      629.22      2.75 o 
   0   9   1       53.70       73.18      0.51 o 
   1   9   1       17.34       26.46      0.27 o 
   2   9   1       13.86       20.54      0.32 o 
   3   9   1      225.47      218.66      1.25 o 
   4   9   1      265.17      257.25      2.02 o 
   5   9   1       20.25       18.53      0.55 o 
   6   9   1        1.24        2.15      0.51 o 
   7   9   1       81.49       78.98      2.54 o 
   8   9   1        0.02        0.96      0.69 o 
  -9  10   1       99.85      106.43      2.44 o 
  -8  10   1        5.24        3.04      0.40 o 
  -7  10   1       49.54       50.11      1.04 o 
  -6  10   1      301.03      291.48      2.73 o 
  -5  10   1      329.56      308.41      3.14 o 
  -4  10   1      192.92      192.04      1.22 o 
  -3  10   1       89.21       90.71      0.70 o 
  -2  10   1      157.22      186.15      0.85 o 
  -1  10   1       20.21       24.77      0.27 o 
   0  10   1     1014.76     1160.66      5.51 o 
   1  10   1      268.89      275.85      1.19 o 
   2  10   1      485.76      518.72      2.46 o 
   3  10   1       21.95       24.50      0.36 o 
   4  10   1        0.21        0.35      0.29 o 
   5  10   1        0.46        0.64      0.31 o 
   6  10   1        4.57        4.67      0.42 o 
   7  10   1      105.36       94.03      1.73 o 
   8  10   1        9.29       13.18      0.91 o 
  -8  11   1      185.28      188.17      2.11 o 
  -7  11   1      176.31      180.28      1.92 o 
  -6  11   1       64.50       63.80      1.05 o 
  -5  11   1      724.92      713.42      6.70 o 
  -4  11   1      189.56      176.37      1.45 o 
  -3  11   1        0.51        2.74      0.23 o 
  -2  11   1       96.09      100.74      0.62 o 
  -1  11   1      106.02       99.87      0.58 o 
   0  11   1     1250.10     1335.11      6.64 o 
   1  11   1     1486.69     1579.40      8.21 o 
   2  11   1     1511.57     1576.33      8.65 o 
   3  11   1        7.88       10.22      0.31 o 
   4  11   1       42.43       43.50      0.94 o 
   5  11   1      194.11      193.89      2.00 o 
   6  11   1      393.41      384.66      3.58 o 
   7  11   1        6.42        6.77      0.63 o 
   8  11   1       41.75       47.95      1.57 o 
  -8  12   1       13.26       13.62      0.63 o 
  -7  12   1      206.01      209.74      2.64 o 
  -6  12   1      279.94      276.99      2.62 o 
  -5  12   1       14.42       14.96      0.83 o 
  -4  12   1      306.57      295.40      2.46 o 
  -3  12   1      259.21      230.12      3.86 o 
  -2  12   1     1378.11     1446.99      9.27 o 
  -1  12   1     2213.92     2226.68     12.12 o 
   0  12   1        0.17        1.68      0.31 o 
   1  12   1        1.04        1.80      0.23 o 
   2  12   1       78.65       71.30      0.74 o 
   3  12   1      192.44      186.96      1.45 o 
   4  12   1       18.05       17.44      0.60 o 
   5  12   1     1383.87     1410.30     15.37 o 
   6  12   1      126.65      120.03      1.66 o 
   7  12   1       12.38       14.52      0.88 o 
   8  12   1        3.46        2.43      0.64 o 
  -8  13   1       35.95       34.88      0.74 o 
  -7  13   1       54.68       52.46      0.91 o 
  -6  13   1      389.16      410.38      4.51 o 
  -5  13   1      281.56      267.77      2.53 o 
  -4  13   1       10.06       14.12      0.58 o 
  -3  13   1      201.19      195.84      1.90 o 
  -2  13   1      806.44      839.97      6.43 o 
  -1  13   1       37.46       41.10      0.42 o 
   0  13   1       33.85       38.08      0.37 o 
   1  13   1       54.37       47.16      0.59 o 
   2  13   1      234.12      225.42      2.75 o 
   3  13   1      687.14      667.15      5.29 o 
   4  13   1       45.94       46.56      1.06 o 
   5  13   1      113.93      113.91      1.45 o 
   6  13   1        8.52        4.15      0.45 o 
   7  13   1       30.97       22.71      0.76 o 
  -8  14   1       71.43       69.95      2.03 o 
  -7  14   1      358.93      374.25      3.99 o 
  -6  14   1       81.28       79.35      1.49 o 
  -5  14   1       12.88       14.04      1.16 o 
  -4  14   1     2545.47     2564.67     26.09 o 
  -3  14   1      307.27      281.72      2.71 o 
  -2  14   1      117.30      111.48      2.31 o 
  -1  14   1      137.05      128.13      0.88 o 
   0  14   1        7.42        8.61      0.39 o 
   1  14   1      108.16      104.34      1.02 o 
   2  14   1      214.17      199.63      1.72 o 
   3  14   1       78.83       73.03      1.00 o 
   4  14   1       69.91       69.89      1.18 o 
   5  14   1      368.97      373.88      3.81 o 
   6  14   1       12.89       15.02      0.63 o 
   7  14   1       64.98       75.02      1.30 o 
  -7  15   1       38.60       34.74      0.97 o 
  -6  15   1       24.76       25.70      0.82 o 
  -5  15   1       24.48       23.73      0.80 o 
  -4  15   1      270.72      271.81      2.73 o 
  -3  15   1       92.20       89.08      1.58 o 
  -2  15   1       16.23       18.13      0.79 o 
  -1  15   1       13.62       12.16      0.40 o 
   0  15   1      129.20      133.94      1.19 o 
   1  15   1        0.73        2.47      0.35 o 
   2  15   1      108.25       98.41      1.11 o 
   3  15   1        0.25       -0.05      0.26 o 
   4  15   1       10.78        9.57      0.63 o 
   5  15   1      190.37      195.51      2.06 o 
   6  15   1       97.33       99.37      1.34 o 
   7  15   1        8.92       13.83      0.97 o 
  -7  16   1       89.48       97.57      2.07 o 
  -6  16   1       42.49       42.69      1.34 o 
  -5  16   1      201.80      209.33      2.96 o 
  -4  16   1       66.39       63.85      1.13 o 
  -3  16   1      124.50      135.58      2.04 o 
  -2  16   1       80.12       77.47      1.28 o 
  -1  16   1       10.49        7.60      0.92 o 
   0  16   1       23.84       22.89      0.67 o 
   1  16   1     1393.03     1413.48     11.75 o 
   2  16   1     1119.48     1091.32      9.25 o 
   3  16   1      136.84      125.36      1.46 o 
   4  16   1       26.60       26.41      0.85 o 
   5  16   1       59.55       66.06      1.08 o 
   6  16   1       17.32       15.30      0.98 o 
  -6  17   1       18.11       18.47      0.92 o 
  -5  17   1      197.78      186.88      2.70 o 
  -4  17   1      172.57      167.55      2.05 o 
  -3  17   1     1546.25     1559.52     16.28 o 
  -2  17   1       23.02       22.38      1.41 o 
  -1  17   1       23.66       22.75      0.77 o 
   0  17   1       56.97       61.16      0.95 o 
   1  17   1     1073.64     1022.60      8.65 o 
   2  17   1      119.00      111.93      1.56 o 
   3  17   1       55.02       54.36      0.81 o 
   4  17   1        0.01        0.11      0.33 o 
   5  17   1        3.11        2.01      0.46 o 
   6  17   1       24.43       25.47      0.88 o 
  -6  18   1        0.20        0.57      0.43 o 
  -5  18   1        0.82        0.12      0.48 o 
  -4  18   1       10.28        9.95      0.66 o 
  -3  18   1        2.37        5.63      0.59 o 
  -2  18   1       95.43       92.25      1.29 o 
  -1  18   1       64.78       57.97      1.11 o 
   0  18   1       14.06       11.70      0.51 o 
   1  18   1       13.54        8.09      0.82 o 
   2  18   1        9.44        6.42      0.51 o 
   3  18   1        0.05        0.50      0.36 o 
   4  18   1        9.96        9.38      0.59 o 
   5  18   1        2.41        2.39      0.46 o 
   6  18   1        2.39        2.72      0.76 o 
  -6  19   1        1.60        1.45      0.57 o 
  -5  19   1      139.95      132.03      2.04 o 
  -4  19   1        1.39        2.43      0.42 o 
  -3  19   1       49.38       49.74      0.98 o 
  -2  19   1       10.49        9.08      0.68 o 
  -1  19   1        9.02       10.08      0.80 o 
   0  19   1       15.31       16.14      0.68 o 
   1  19   1       52.12       50.93      0.87 o 
   2  19   1        0.01        0.50      0.35 o 
   3  19   1       17.62       17.85      0.65 o 
   4  19   1       29.80       26.76      0.83 o 
   5  19   1        0.37        0.18      0.37 o 
  -5  20   1        1.88        1.01      0.53 o 
  -4  20   1      196.40      183.16      1.90 o 
  -3  20   1      208.11      225.67      5.59 o 
  -2  20   1        2.13        2.76      0.47 o 
  -1  20   1       12.00       13.78      0.93 o 
   0  20   1       83.54       74.39      1.30 o 
   1  20   1       58.40       51.06      0.95 o 
   2  20   1       27.94       23.93      0.65 o 
   3  20   1       40.55       38.95      0.87 o 
   4  20   1        1.62        1.45      0.39 o 
  -4  21   1        5.84        3.14      0.51 o 
  -3  21   1      129.76      139.82      1.86 o 
  -2  21   1        0.65        0.86      0.35 o 
  -1  21   1        0.39        0.52      0.48 o 
   0  21   1        2.15        1.30      0.44 o 
   1  21   1        0.77        0.83      0.43 o 
   2  21   1       35.51       29.81      0.76 o 
   3  21   1        5.45        6.15      0.52 o 
   4  21   1        0.37        0.77      0.41 o 
  -3  22   1        8.42        8.20      0.45 o 
  -2  22   1        7.62        8.22      0.72 o 
  -1  22   1        3.75        3.94      0.81 o 
   0  22   1      127.90      138.12      2.27 o 
   1  22   1       47.90       45.68      1.26 o 
   2  22   1        5.55        4.82      0.36 o 
   3  22   1        9.32        9.08      0.59 o 
  -2  23   1      202.92      237.66      3.31 o 
  -1  23   1        9.40        9.28      0.80 o 
   0  23   1       77.70       86.21      1.81 o 
   1  23   1       40.13       53.11      1.25 o 
   2  23   1        0.71        0.07      0.37 o 
 -10   0   2       34.75       40.32      2.35 o 
  -9   0   2       44.87       48.85      2.86 o 
  -8   0   2       73.15       75.46      2.27 o 
  -7   0   2       74.94       74.08      2.36 o 
  -6   0   2       11.16        9.34      0.52 o 
  -5   0   2      192.83      183.62      2.31 o 
  -4   0   2     2265.51     2329.68     19.24 o 
  -3   0   2       53.55       34.74      0.51 o 
  -2   0   2    58609.99    60829.04   1480.00 o 
  -1   0   2      747.20      717.55      4.99 o 
   0   0   2      312.86      307.15      2.18 o 
   1   0   2     2345.04     2128.29     15.28 o 
   2   0   2      527.20      571.10      3.50 o 
   3   0   2     4285.60     4264.30     42.19 o 
   4   0   2      735.49      744.25      6.89 o 
   5   0   2      407.24      445.98      6.21 o 
   6   0   2       69.65       70.50      1.85 o 
   7   0   2      580.34      580.37     11.34 o 
   8   0   2      132.81      138.58      2.65 o 
   9   0   2        0.97        0.76      0.68 o 
 -10   1   2       60.44       69.97      2.04 o 
  -9   1   2       14.06       15.68      1.42 o 
  -8   1   2        0.01        0.21      0.61 o 
  -7   1   2       10.69       19.74      3.96 o 
  -6   1   2       58.08       50.79      0.83 o 
  -5   1   2      499.98      522.50      3.37 o 
  -4   1   2       62.05       63.03      0.48 o 
  -3   1   2       52.20       46.34      0.42 o 
  -2   1   2    11677.50    11969.19     88.34 o 
  -1   1   2     3441.23     3238.99     18.18 o 
   0   1   2     5417.72     4819.10     28.82 o 
   1   1   2     4993.00     4643.14     27.32 o 
   2   1   2      166.28      186.33      0.97 o 
   3   1   2      461.14      557.90      2.61 o 
   4   1   2      902.44     1032.47      6.59 o 
   5   1   2      195.41      193.24      2.10 o 
   6   1   2       52.54       57.23      1.26 o 
   7   1   2      274.13      272.91      3.43 o 
   8   1   2      123.01      129.75      2.40 o 
   9   1   2       17.19       16.69      2.39 o 
 -10   2   2       42.64       44.80      1.66 o 
  -9   2   2        4.97        9.49      3.60 o 
  -8   2   2      284.11      281.76      4.27 o 
  -7   2   2        0.11       -0.38      0.38 o 
  -6   2   2       63.03       54.51      1.01 o 
  -5   2   2       31.88       28.57      0.38 o 
  -4   2   2       57.80       65.80      0.58 o 
  -3   2   2      518.72      513.50      2.32 o 
  -2   2   2    14917.89    15464.99    119.15 o 
  -1   2   2      284.27      278.19      1.46 o 
   0   2   2      684.24      640.58      2.95 o 
   1   2   2      116.83      105.74      0.68 o 
   2   2   2      302.62      323.28      1.82 o 
   3   2   2       60.98       61.55      0.45 o 
   4   2   2       21.80       16.88      0.29 o 
   5   2   2      126.01      116.08      1.53 o 
   6   2   2      164.59      161.17      1.96 o 
   7   2   2      490.40      517.97      5.07 o 
   8   2   2       26.49       24.54      0.78 o 
   9   2   2       24.89       23.95      2.88 o 
  -9   3   2       70.59       67.36      1.61 o 
  -8   3   2       22.02       33.70      6.47 o 
  -7   3   2      147.69      152.12      1.77 o 
  -6   3   2        7.49        7.05      0.58 o 
  -5   3   2        2.89        5.83      0.34 o 
  -4   3   2      120.46      109.01      0.71 o 
  -3   3   2     3878.58     3907.60     23.77 o 
  -2   3   2     1584.39     1448.31      7.03 o 
  -1   3   2      452.16      414.48      1.81 o 
   0   3   2      333.31      324.97      1.52 o 
   1   3   2      165.10      173.43      0.87 o 
   2   3   2     1305.01     1278.67      6.37 o 
   3   3   2        0.83        1.62      0.20 o 
   4   3   2      126.08      135.25      0.88 o 
   5   3   2       82.04       81.18      1.06 o 
   6   3   2      380.00      359.13      3.53 o 
   7   3   2       11.16       15.56      0.83 o 
   8   3   2       14.76       13.66      0.91 o 
   9   3   2        2.59        1.79      1.83 o 
  -9   4   2        2.12        1.70      0.78 o 
  -8   4   2       75.33       73.70      1.91 o 
  -7   4   2       30.28       32.57      1.80 o 
  -6   4   2       55.56       58.63      1.54 o 
  -5   4   2     1229.87     1282.32      7.98 o 
  -4   4   2       38.38       37.87      0.48 o 
  -3   4   2      582.52      578.65      2.69 o 
  -2   4   2      961.04      886.50      3.92 o 
  -1   4   2      704.12      627.50      2.60 o 
   0   4   2       60.53       53.86      0.50 o 
   1   4   2     1541.54     1445.39      6.53 o 
   2   4   2      205.96      203.18      1.01 o 
   3   4   2     1484.08     1600.86      8.96 o 
   4   4   2      115.18      124.04      0.75 o 
   5   4   2      138.18      132.79      1.25 o 
   6   4   2       97.20      106.59      1.69 o 
   7   4   2      539.54      560.76      7.01 o 
   8   4   2       11.18        9.68      0.78 o 
  -9   5   2       38.71       40.56      1.19 o 
  -8   5   2        2.74        3.52      0.55 o 
  -7   5   2       17.72       17.85      1.25 o 
  -6   5   2      125.92      117.68      1.29 o 
  -5   5   2      146.55      158.39      1.59 o 
  -4   5   2      295.91      278.14      1.42 o 
  -3   5   2      632.43      627.61      3.06 o 
  -2   5   2      167.91      152.73      0.82 o 
  -1   5   2      261.99      234.93      1.20 o 
   0   5   2        4.90       10.95      0.32 o 
   1   5   2      516.19      514.68      2.80 o 
   2   5   2     2742.99     2805.67     15.82 o 
   3   5   2        1.01        6.07      0.19 o 
   4   5   2      148.43      160.69      0.95 o 
   5   5   2      121.49      109.29      1.11 o 
   6   5   2      206.27      205.97      2.54 o 
   7   5   2       45.39       48.41      1.91 o 
   8   5   2       10.24       12.16      1.05 o 
  -9   6   2       28.41       32.13      1.18 o 
  -8   6   2       42.04       37.64      0.94 o 
  -7   6   2      402.12      396.32      3.94 o 
  -6   6   2      494.08      502.92      7.52 o 
  -5   6   2        5.02        4.60      0.33 o 
  -4   6   2      382.64      400.15      2.32 o 
  -3   6   2       64.46       70.24      0.52 o 
  -2   6   2     1119.96     1112.32      5.02 o 
  -1   6   2      495.33      501.75      2.34 o 
   0   6   2      951.79      928.92      4.09 o 
   1   6   2     1570.12     1635.43     11.09 o 
   2   6   2     4369.94     4471.38     28.03 o 
   3   6   2        8.43        5.16      0.16 o 
   4   6   2        1.45        1.12      0.18 o 
   5   6   2        3.82        3.47      0.38 o 
   6   6   2        0.20        0.77      0.76 o 
   7   6   2        2.78        4.16      0.86 o 
   8   6   2       38.62       38.06      1.37 o 
  -9   7   2       12.38       11.78      0.72 o 
  -8   7   2       36.40       37.85      0.90 o 
  -7   7   2        0.17        0.84      0.39 o 
  -6   7   2        0.50        1.09      0.43 o 
  -5   7   2      247.40      261.21      2.24 o 
  -4   7   2       33.91       33.81      0.45 o 
  -3   7   2      530.93      548.82      2.44 o 
  -2   7   2      233.98      262.25      1.19 o 
  -1   7   2     2373.83     2331.62     10.87 o 
   0   7   2     1231.14     1194.49      5.45 o 
   1   7   2        5.18        9.48      0.21 o 
   2   7   2      382.57      405.55      2.07 o 
   3   7   2      104.04      111.68      0.74 o 
   4   7   2      285.90      292.53      2.14 o 
   5   7   2        5.90        8.19      0.45 o 
   6   7   2      161.12      137.13     75.49 o 
   7   7   2        2.19        3.06      1.08 o 
   8   7   2      139.58      145.66      4.09 o 
  -9   8   2        0.07        0.24      0.43 o 
  -8   8   2        0.07        0.95      0.37 o 
  -7   8   2        2.55        2.39      0.54 o 
  -6   8   2       12.16       13.69      0.73 o 
  -5   8   2       29.49       29.42      0.64 o 
  -4   8   2      806.11      814.43      4.30 o 
  -3   8   2      307.46      307.34      1.47 o 
  -2   8   2       66.08       62.34      0.50 o 
  -1   8   2      913.24      925.21      3.85 o 
   0   8   2      428.72      408.47      1.79 o 
   1   8   2      878.63      945.72      4.11 o 
   2   8   2       23.22       20.61      0.30 o 
   3   8   2       85.50      111.98      0.78 o 
   4   8   2       53.57       53.54      0.85 o 
   5   8   2      133.27      122.09      2.49 o 
   6   8   2        3.74        4.03      0.61 o 
   7   8   2        4.31       16.64      7.13 o 
   8   8   2       51.11       52.29      1.59 o 
  -9   9   2       73.18       82.46      1.93 o 
  -8   9   2        7.90        6.67      0.63 o 
  -7   9   2       57.75       54.51      0.98 o 
  -6   9   2      388.57      381.07      3.52 o 
  -5   9   2       99.21       99.74      1.15 o 
  -4   9   2      240.62      249.41      1.69 o 
  -3   9   2      987.42     1064.11      5.26 o 
  -2   9   2      187.53      185.00      0.91 o 
  -1   9   2      738.34      826.16      3.55 o 
   0   9   2      314.26      298.67      1.35 o 
   1   9   2      878.25      997.65      4.81 o 
   2   9   2       19.10       19.15      0.29 o 
   3   9   2       28.05       34.50      0.42 o 
   4   9   2        0.02        1.66      0.58 o 
   5   9   2        2.80        5.29      0.54 o 
   6   9   2       32.45       33.01      0.79 o 
   7   9   2        7.71       10.02      1.18 o 
   8   9   2       22.26       24.18      1.09 o 
  -9  10   2       25.78       32.94      4.02 o 
  -8  10   2        2.08        2.04      0.35 o 
  -7  10   2        0.97        1.68      0.45 o 
  -6  10   2       26.89       26.56      0.82 o 
  -5  10   2      116.38      111.92      1.36 o 
  -4  10   2      177.89      179.26      1.25 o 
  -3  10   2       23.85       25.96      0.39 o 
  -2  10   2      625.91      641.36      2.78 o 
  -1  10   2      538.00      637.68      2.92 o 
   0  10   2      951.89     1077.29      5.18 o 
   1  10   2        0.50        0.51      0.16 o 
   2  10   2       33.85       34.27      0.34 o 
   3  10   2      137.83      129.12      0.93 o 
   4  10   2        6.98        8.07      0.49 o 
   5  10   2       70.08       75.63      1.54 o 
   6  10   2       64.79       65.07      1.11 o 
   7  10   2        1.90        0.87      0.67 o 
   8  10   2       25.00       24.51      1.06 o 
  -8  11   2        1.26        0.39      0.35 o 
  -7  11   2       24.23       26.99      0.83 o 
  -6  11   2      255.97      253.15      2.50 o 
  -5  11   2        2.97        2.94      0.50 o 
  -4  11   2       23.37       19.30      0.48 o 
  -3  11   2      121.81      125.81      1.08 o 
  -2  11   2       19.01       20.30      0.32 o 
  -1  11   2       46.37       55.89      0.46 o 
   0  11   2       13.63       20.11      0.30 o 
   1  11   2      508.99      501.63      2.57 o 
   2  11   2      131.47      127.11      1.10 o 
   3  11   2       56.84       54.47      0.65 o 
   4  11   2      697.88      688.23      6.50 o 
   5  11   2        0.54        1.51      0.53 o 
   6  11   2      231.57      213.04      2.45 o 
   7  11   2       19.06       18.99      1.09 o 
  -8  12   2      157.38      162.23      2.25 o 
  -7  12   2       25.05       24.66      0.87 o 
  -6  12   2        6.08        5.64      0.54 o 
  -5  12   2       54.99       52.75      0.95 o 
  -4  12   2       17.51       18.87      0.57 o 
  -3  12   2      117.41      122.55      1.57 o 
  -2  12   2      602.54      616.04      3.68 o 
  -1  12   2       17.33       21.09      0.33 o 
   0  12   2      196.74      165.98      0.87 o 
   1  12   2      754.48      790.85      4.46 o 
   2  12   2       26.41       25.38      0.55 o 
   3  12   2       17.11       12.68      0.52 o 
   4  12   2      126.12      129.18      1.73 o 
   5  12   2       99.81       88.73      1.54 o 
   6  12   2        8.64        8.31      0.59 o 
   7  12   2        1.45        1.58      0.70 o 
  -8  13   2      127.04      126.03      1.43 o 
  -7  13   2       16.10       17.66      0.81 o 
  -6  13   2        1.69        1.87      0.52 o 
  -5  13   2      773.69      780.94      7.06 o 
  -4  13   2      148.57      144.81      1.61 o 
  -3  13   2      111.99      112.07      1.45 o 
  -2  13   2       21.51       21.03      0.50 o 
  -1  13   2      593.34      588.87      3.16 o 
   0  13   2       61.44       69.83      0.81 o 
   1  13   2      755.06      786.97      5.39 o 
   2  13   2       46.03       37.15      0.65 o 
   3  13   2       40.21       44.19      0.76 o 
   4  13   2      674.23      676.58      7.19 o 
   5  13   2       17.68       16.41      0.90 o 
   6  13   2       40.19       35.05      0.84 o 
   7  13   2        3.14        2.43      0.47 o 
  -8  14   2       47.79       53.46      1.99 o 
  -7  14   2       19.94       20.96      1.30 o 
  -6  14   2        1.22        1.03      0.65 o 
  -5  14   2       68.17       70.56      1.32 o 
  -4  14   2      331.72      332.57      3.19 o 
  -3  14   2      114.04      107.04      1.37 o 
  -2  14   2        0.43        0.88      0.31 o 
  -1  14   2       10.46       10.97      0.39 o 
   0  14   2        6.36        6.99      0.83 o 
   1  14   2      426.53      414.71      3.12 o 
   2  14   2        5.08        8.30      0.50 o 
   3  14   2       44.09       43.75      0.81 o 
   4  14   2      118.64      117.01      1.88 o 
   5  14   2      529.46      513.01      5.77 o 
   6  14   2       13.01       18.01      0.78 o 
   7  14   2       10.30       12.80      1.62 o 
  -7  15   2       51.44       56.02      1.22 o 
  -6  15   2        0.04        0.42      0.57 o 
  -5  15   2      302.31      300.57      3.10 o 
  -4  15   2       24.16       24.72      0.86 o 
  -3  15   2      173.26      166.02      1.74 o 
  -2  15   2       12.53       13.51      0.51 o 
  -1  15   2      733.70      710.56      4.90 o 
   0  15   2      517.97      500.31      3.87 o 
   1  15   2      260.68      254.89      2.07 o 
   2  15   2       47.08       49.46      0.77 o 
   3  15   2      142.42      138.03      1.51 o 
   4  15   2      154.28      144.69      2.00 o 
   5  15   2        0.04       -0.07      0.46 o 
   6  15   2        2.14        0.82      0.53 o 
  -7  16   2        0.03        0.31      0.54 o 
  -6  16   2        0.33        0.62      0.59 o 
  -5  16   2      132.77      131.32      1.95 o 
  -4  16   2      301.75      309.29      3.15 o 
  -3  16   2        0.94        0.93      0.45 o 
  -2  16   2       20.73       23.50      0.77 o 
  -1  16   2      293.37      271.97      2.23 o 
   0  16   2      601.50      633.86      5.15 o 
   1  16   2        0.16        0.84      0.38 o 
   2  16   2       32.10       29.88      0.62 o 
   3  16   2       27.38       25.65      0.68 o 
   4  16   2       15.46       13.37      0.91 o 
   5  16   2      166.61      178.76      2.50 o 
   6  16   2        0.66        0.75      0.41 o 
  -7  17   2       10.65        9.77      1.34 o 
  -6  17   2       23.57       24.30      1.10 o 
  -5  17   2        4.38        6.24      0.62 o 
  -4  17   2       54.24       50.44      1.16 o 
  -3  17   2        3.30        4.04      0.55 o 
  -2  17   2        4.26        4.08      0.50 o 
  -1  17   2       52.61       52.40      1.03 o 
   0  17   2       20.67       26.68      0.73 o 
   1  17   2      334.42      356.30      2.80 o 
   2  17   2       50.29       50.07      0.77 o 
   3  17   2        7.26        6.37      0.43 o 
   4  17   2        8.62        8.71      0.60 o 
   5  17   2       41.32       41.61      1.24 o 
   6  17   2       21.33       26.19      0.79 o 
  -6  18   2        0.20        0.30      0.47 o 
  -5  18   2        1.09        1.17      0.47 o 
  -4  18   2       34.87       33.15      0.91 o 
  -3  18   2        4.38        4.58      0.57 o 
  -2  18   2       94.50       89.27      1.33 o 
  -1  18   2       59.61       61.43      1.31 o 
   0  18   2       26.23       26.99      0.69 o 
   1  18   2        1.13        0.87      0.32 o 
   2  18   2       18.64       22.37      0.58 o 
   3  18   2       19.19       17.35      0.62 o 
   4  18   2        1.58        2.79      0.45 o 
   5  18   2        0.05       -0.03      0.35 o 
  -6  19   2        3.33        3.84      0.64 o 
  -5  19   2       64.31       67.41      1.30 o 
  -4  19   2       13.78       13.02      0.66 o 
  -3  19   2       20.17       24.12      0.79 o 
  -2  19   2       17.41       17.22      0.91 o 
  -1  19   2       32.29       30.58      1.11 o 
   0  19   2      247.18      220.70      2.21 o 
   1  19   2       42.32       35.73      0.85 o 
   2  19   2        2.73        2.87      0.34 o 
   3  19   2        0.13        0.28      0.25 o 
   4  19   2        7.63        8.75      0.50 o 
   5  19   2        5.78        5.49      0.83 o 
  -5  20   2        0.48        0.55      0.53 o 
  -4  20   2        8.14        5.76      0.48 o 
  -3  20   2       15.04       15.72      0.69 o 
  -2  20   2       12.42       12.73      0.88 o 
  -1  20   2       71.13       71.78      1.39 o 
   0  20   2      259.77      250.35      3.02 o 
   1  20   2      220.17      202.20      1.88 o 
   2  20   2        1.27        1.67      0.33 o 
   3  20   2       15.57       16.80      0.44 o 
   4  20   2        0.05       -0.05      0.43 o 
  -4  21   2        0.18        0.11      0.29 o 
  -3  21   2        0.07        0.21      0.33 o 
  -2  21   2        0.43        0.57      0.47 o 
  -1  21   2       25.53       23.78      1.05 o 
   0  21   2       65.89       71.47      1.13 o 
   1  21   2        0.37        0.42      0.32 o 
   2  21   2       25.86       28.71      0.66 o 
   3  21   2        0.17        0.05      0.26 o 
  -3  22   2        0.45        0.25      0.41 o 
  -2  22   2        6.09        7.15      0.72 o 
  -1  22   2       13.37       15.02      0.78 o 
   0  22   2        1.79        1.33      0.61 o 
   1  22   2        9.01        3.98      0.39 o 
   2  22   2       15.74       15.64      0.60 o 
  -2  23   2       28.29       30.51      0.88 o 
  -1  23   2       16.55       17.53      0.99 o 
   0  23   2       25.65       26.23      0.93 o 
   1  23   2       44.60       39.27      1.05 o 
 -10   1   3        1.73        1.60      1.07 o 
  -9   1   3        2.31        3.55      1.34 o 
  -8   1   3        0.00        0.57      0.59 o 
  -7   1   3       68.30       68.62      1.52 o 
  -6   1   3       60.65       51.08      0.74 o 
  -5   1   3      734.46      792.26      5.11 o 
  -4   1   3      433.37      499.12      2.69 o 
  -3   1   3      579.06      562.99      2.72 o 
  -2   1   3     2421.26     2332.69     12.15 o 
  -1   1   3      409.04      408.36      1.78 o 
   0   1   3     1350.03     1215.05      5.47 o 
   1   1   3        2.24        2.65      0.19 o 
   2   1   3       66.83       43.86      0.30 o 
   3   1   3        6.52       13.33      0.37 o 
   4   1   3      140.59      117.51      0.97 o 
   5   1   3      183.31      177.51      2.12 o 
   6   1   3      374.24      378.80      3.87 o 
   7   1   3       12.35       12.95      0.69 o 
   8   1   3       10.32        8.85      0.51 o 
 -10   2   3       16.96       20.28      1.32 o 
  -9   2   3        0.03       -0.12      0.41 o 
  -8   2   3       54.76       50.37      2.19 o 
  -7   2   3       48.98       45.46      1.99 o 
  -6   2   3      125.76      125.83      1.46 o 
  -5   2   3      202.32      202.76      1.55 o 
  -4   2   3     2928.01     2960.70     19.90 o 
  -3   2   3      446.13      542.31      2.55 o 
  -2   2   3      108.40      102.78      0.73 o 
  -1   2   3       63.95       57.60      0.44 o 
   0   2   3      303.78      306.10      1.29 o 
   1   2   3      945.04      919.88      4.39 o 
   2   2   3      315.36      345.67      1.66 o 
   3   2   3       76.92       66.83      0.56 o 
   4   2   3      265.10      260.66      2.16 o 
   5   2   3        1.60        2.53      0.45 o 
   6   2   3      133.60      131.05      2.33 o 
   7   2   3       27.55       25.81      0.77 o 
   8   2   3        0.68        0.56      0.41 o 
  -9   3   3       12.99       13.65      2.75 o 
  -8   3   3       56.50       58.66      1.57 o 
  -7   3   3      121.92      118.50      2.40 o 
  -6   3   3        0.11        0.17      0.27 o 
  -5   3   3      412.06      440.03      2.13 o 
  -4   3   3     1030.03     1069.49      6.83 o 
  -3   3   3     5584.85     5551.86     36.25 o 
  -2   3   3      246.65      226.63      1.06 o 
  -1   3   3      462.30      471.28      1.93 o 
   0   3   3       77.63       79.35      0.49 o 
   1   3   3      489.99      449.04      2.40 o 
   2   3   3     4251.61     4276.23     26.32 o 
   3   3   3       95.53      104.07      0.76 o 
   4   3   3       43.34       43.25      0.65 o 
   5   3   3      441.36      426.85      4.86 o 
   6   3   3      344.46      345.92      4.87 o 
   7   3   3       11.62       13.24      0.77 o 
   8   3   3        0.03       -0.05      0.30 o 
  -9   4   3        0.79        0.86      0.65 o 
  -8   4   3      196.19      193.81      2.92 o 
  -7   4   3        1.15        1.35      0.41 o 
  -6   4   3      288.62      282.14      2.73 o 
  -5   4   3      137.06      120.87      0.88 o 
  -4   4   3        5.69        4.70      0.35 o 
  -3   4   3      372.00      364.82      1.83 o 
  -2   4   3     2003.17     1911.81      9.39 o 
  -1   4   3      428.04      430.79      1.89 o 
   0   4   3      208.76      215.50      1.12 o 
   1   4   3       31.55       41.98      0.31 o 
   2   4   3      393.46      401.11      1.84 o 
   3   4   3       68.61       98.84      0.82 o 
   4   4   3      146.22      150.59      1.22 o 
   5   4   3      495.13      505.53      5.34 o 
   6   4   3       51.80       46.34      1.12 o 
   7   4   3      174.53      166.87      1.98 o 
   8   4   3       13.17       12.25      0.90 o 
  -9   5   3       34.35       33.34      1.41 o 
  -8   5   3       17.35       14.67      1.44 o 
  -7   5   3      303.39      298.62      4.15 o 
  -6   5   3       51.33       51.51      0.99 o 
  -5   5   3       79.87       82.98      0.61 o 
  -4   5   3      152.89      181.09      1.00 o 
  -3   5   3      366.67      379.17      1.79 o 
  -2   5   3       10.73       12.54      0.30 o 
  -1   5   3       45.93       49.48      0.42 o 
   0   5   3      233.11      209.82      1.08 o 
   1   5   3       18.97       24.85      0.29 o 
   2   5   3      252.54      288.35      1.50 o 
   3   5   3       44.99       38.26      0.47 o 
   4   5   3      370.96      351.23      2.73 o 
   5   5   3       51.78       37.87      0.85 o 
   6   5   3      159.64      160.12      2.42 o 
   7   5   3       27.17       23.03      1.21 o 
   8   5   3       37.03       34.54      1.11 o 
  -9   6   3       14.80       15.79      0.97 o 
  -8   6   3        0.11        0.23      0.36 o 
  -7   6   3       37.79       38.35      1.06 o 
  -6   6   3        1.53        5.77      1.40 o 
  -5   6   3       48.66       52.01      0.53 o 
  -4   6   3      462.72      505.64      2.45 o 
  -3   6   3        1.83        7.28      0.24 o 
  -2   6   3      168.93      158.47      0.85 o 
  -1   6   3      310.40      273.15      1.28 o 
   0   6   3        0.31        0.67      0.16 o 
   1   6   3     2047.18     2054.25     10.54 o 
   2   6   3      156.96      160.30      0.86 o 
   3   6   3      475.04      482.54      2.83 o 
   4   6   3       49.99       52.83      0.78 o 
   5   6   3       42.04       37.46      1.09 o 
   6   6   3      295.34      268.31      3.73 o 
   7   6   3      224.81      221.67      4.36 o 
   8   6   3       24.30       28.04      1.24 o 
  -9   7   3       55.67       59.89      1.53 o 
  -8   7   3      144.73      141.40      1.90 o 
  -7   7   3       33.44       30.98      1.04 o 
  -6   7   3        0.68        1.22      0.48 o 
  -5   7   3      104.82      106.73      0.93 o 
  -4   7   3      672.86      714.47      3.64 o 
  -3   7   3       27.88       29.41      0.39 o 
  -2   7   3       67.19       86.59      0.55 o 
  -1   7   3       42.18       46.60      0.39 o 
   0   7   3      550.22      595.81      2.51 o 
   1   7   3      788.20      876.57      3.93 o 
   2   7   3      132.88      138.04      0.79 o 
   3   7   3       36.11       40.51      0.57 o 
   4   7   3       26.36       27.98      0.68 o 
   5   7   3       50.46       48.59      1.16 o 
   6   7   3       21.78       19.40      0.92 o 
   7   7   3       16.38       14.66      1.12 o 
   8   7   3        9.39        6.18      1.00 o 
  -9   8   3        0.17        0.92      0.56 o 
  -8   8   3        1.21        1.42      0.46 o 
  -7   8   3        1.06        0.56      0.45 o 
  -6   8   3       11.13       13.83      0.63 o 
  -5   8   3       21.20       20.38      0.51 o 
  -4   8   3        1.36        3.50      0.23 o 
  -3   8   3      260.64      302.76      1.61 o 
  -2   8   3     1454.69     1535.60      7.03 o 
  -1   8   3       72.40       58.33      0.43 o 
   0   8   3      212.99      214.63      0.97 o 
   1   8   3        3.92        7.05      0.23 o 
   2   8   3        0.02        0.21      0.15 o 
   3   8   3       23.91       20.27      0.65 o 
   4   8   3        2.42        4.44      0.46 o 
   5   8   3        0.10        0.44      0.33 o 
   6   8   3        6.86        6.23      0.62 o 
   7   8   3       28.99       29.10      1.75 o 
   8   8   3       28.63       32.17      2.08 o 
  -9   9   3        5.62        7.75      1.05 o 
  -8   9   3        1.36        1.80      0.50 o 
  -7   9   3        3.22        4.24      0.46 o 
  -6   9   3       25.69       23.61      0.65 o 
  -5   9   3       30.81       34.13      0.68 o 
  -4   9   3       40.10       40.09      0.50 o 
  -3   9   3      172.20      194.55      1.12 o 
  -2   9   3      954.53     1073.96      5.12 o 
  -1   9   3      143.69      163.70      0.89 o 
   0   9   3       18.09       22.46      0.24 o 
   1   9   3      535.23      577.75      2.75 o 
   2   9   3       45.78       36.07      0.35 o 
   3   9   3       61.09       56.37      1.13 o 
   4   9   3      137.20      135.89      1.82 o 
   5   9   3       59.69       53.08      1.18 o 
   6   9   3       91.31       77.68      1.51 o 
   7   9   3       40.22       40.28      1.62 o 
  -9  10   3       47.66       62.11      4.51 o 
  -8  10   3        1.41        1.90      0.42 o 
  -7  10   3        3.68        6.78      0.73 o 
  -6  10   3        0.72        1.44      0.46 o 
  -5  10   3      102.94      103.67      1.13 o 
  -4  10   3      648.06      631.83      4.38 o 
  -3  10   3      438.31      429.23      2.28 o 
  -2  10   3        5.25        6.43      0.26 o 
  -1  10   3       22.51       19.02      0.29 o 
   0  10   3      882.00      912.82      4.35 o 
   1  10   3      119.25      120.30      0.95 o 
   2  10   3       37.47       25.59      0.34 o 
   3  10   3      929.78      920.78      8.70 o 
   4  10   3      215.88      220.94      2.33 o 
   5  10   3        3.14        4.65      0.44 o 
   6  10   3        8.56        8.97      0.74 o 
   7  10   3       46.90       48.17      1.77 o 
  -8  11   3       22.19       21.09      0.66 o 
  -7  11   3      218.99      221.05      2.10 o 
  -6  11   3      111.99      109.41      1.31 o 
  -5  11   3      117.71      117.41      1.72 o 
  -4  11   3       19.55       19.74      0.60 o 
  -3  11   3      255.58      263.26      1.69 o 
  -2  11   3       46.85       48.05      0.56 o 
  -1  11   3      425.80      440.54      2.08 o 
   0  11   3      275.11      270.69      1.48 o 
   1  11   3       95.48      101.22      0.79 o 
   2  11   3      255.96      238.82      1.72 o 
   3  11   3        0.83        1.84      0.49 o 
   4  11   3       16.67       16.90      0.65 o 
   5  11   3        0.52       -0.03      0.32 o 
   6  11   3        0.42        0.41      0.28 o 
   7  11   3        6.45        4.30      1.07 o 
  -8  12   3        8.75        9.41      0.39 o 
  -7  12   3       12.47       11.60      0.53 o 
  -6  12   3       75.06       76.40      1.18 o 
  -5  12   3      102.60      103.48      1.24 o 
  -4  12   3      359.94      354.34      2.91 o 
  -3  12   3       62.21       50.47      0.84 o 
  -2  12   3       23.10       24.44      0.59 o 
  -1  12   3      237.18      268.44      1.54 o 
   0  12   3      138.14      129.98      1.04 o 
   1  12   3       20.79       21.16      0.52 o 
   2  12   3        0.44        0.82      0.27 o 
   3  12   3      905.54      906.81     10.78 o 
   4  12   3      259.97      222.56      2.67 o 
   5  12   3      293.65      264.71      2.78 o 
   6  12   3        9.24       10.28      0.48 o 
   7  12   3        0.61        0.47      0.52 o 
  -8  13   3       26.22       33.43      1.14 o 
  -7  13   3      118.93      113.80      1.62 o 
  -6  13   3      152.57      145.40      1.72 o 
  -5  13   3        7.67        7.05      0.46 o 
  -4  13   3      164.84      156.02      1.85 o 
  -3  13   3       70.98       65.56      0.97 o 
  -2  13   3       25.55       22.89      0.54 o 
  -1  13   3      226.59      209.71      1.56 o 
   0  13   3        5.73        7.89      0.47 o 
   1  13   3       24.45       23.48      0.52 o 
   2  13   3        4.72        6.92      0.48 o 
   3  13   3      509.02      510.22      5.40 o 
   4  13   3        0.25        0.84      0.41 o 
   5  13   3      112.15       98.59      1.74 o 
   6  13   3        3.70        2.95      0.41 o 
   7  13   3        0.20        0.62      0.74 o 
  -8  14   3       18.53       21.87      0.98 o 
  -7  14   3        3.26        2.26      0.45 o 
  -6  14   3      162.83      171.29      3.11 o 
  -5  14   3      107.81      105.66      1.44 o 
  -4  14   3      106.68       97.70      1.35 o 
  -3  14   3      266.63      254.85      2.15 o 
  -2  14   3       11.26        9.51      0.43 o 
  -1  14   3      482.25      492.70      3.73 o 
   0  14   3      217.91      204.17      1.82 o 
   1  14   3      342.74      339.89      2.60 o 
   2  14   3        0.95        1.10      0.35 o 
   3  14   3      398.26      396.40      4.43 o 
   4  14   3        1.35        1.75      0.62 o 
   5  14   3       15.00       13.69      0.78 o 
   6  14   3       11.95       12.22      0.64 o 
  -7  15   3        1.11        1.21      0.61 o 
  -6  15   3      145.88      149.84      2.24 o 
  -5  15   3      246.15      246.55      2.24 o 
  -4  15   3        4.20        4.64      0.51 o 
  -3  15   3        8.95        8.42      0.56 o 
  -2  15   3       91.37       99.31      1.07 o 
  -1  15   3       53.44       61.71      1.03 o 
   0  15   3       53.92       53.83      0.98 o 
   1  15   3        0.00        0.27      0.24 o 
   2  15   3        3.70        4.06      0.49 o 
   3  15   3      325.13      324.63      3.83 o 
   4  15   3        2.59        1.28      0.75 o 
   5  15   3       12.83       12.36      0.80 o 
   6  15   3       12.19       12.34      0.68 o 
  -7  16   3        0.35        0.03      0.49 o 
  -6  16   3        0.00        0.44      0.35 o 
  -5  16   3       30.49       28.07      0.94 o 
  -4  16   3        2.88        2.89      0.44 o 
  -3  16   3        7.21        6.80      0.55 o 
  -2  16   3       60.09       60.31      1.04 o 
  -1  16   3      525.48      506.69      4.32 o 
   0  16   3      746.88      703.16      5.54 o 
   1  16   3        6.51        4.77      0.45 o 
   2  16   3        0.56        0.34      0.34 o 
   3  16   3       23.17       19.31      0.76 o 
   4  16   3       11.67       10.37      0.78 o 
   5  16   3        0.05        0.44      0.50 o 
   6  16   3        1.56        1.61      0.55 o 
  -7  17   3       40.34       42.33      1.72 o 
  -6  17   3       30.75       30.87      0.96 o 
  -5  17   3      128.30      130.41      1.64 o 
  -4  17   3       32.50       33.42      1.02 o 
  -3  17   3        0.33        0.66      0.37 o 
  -2  17   3       15.28       13.57      0.60 o 
  -1  17   3      220.65      202.05      1.98 o 
   0  17   3        4.54        3.77      0.42 o 
   1  17   3       60.00       56.07      0.96 o 
   2  17   3        0.22        0.49      0.33 o 
   3  17   3       13.76       12.24      0.80 o 
   4  17   3        0.35        0.45      0.46 o 
   5  17   3        1.74        1.60      0.52 o 
  -6  18   3       14.67       15.13      0.80 o 
  -5  18   3       12.20       12.27      0.55 o 
  -4  18   3       12.00       11.52      0.64 o 
  -3  18   3        0.13        0.12      0.34 o 
  -2  18   3       62.07       61.13      1.11 o 
  -1  18   3      496.32      461.93      3.84 o 
   0  18   3      335.09      312.66      2.66 o 
   1  18   3       44.15       42.52      0.70 o 
   2  18   3        4.81        6.13      0.42 o 
   3  18   3       28.53       29.85      1.03 o 
   4  18   3       44.51       44.65      1.30 o 
   5  18   3       21.99       26.79      0.87 o 
  -5  19   3       64.21       64.79      1.03 o 
  -4  19   3        0.91        0.39      0.39 o 
  -3  19   3        0.54        0.89      0.44 o 
  -2  19   3        0.04        0.03      0.50 o 
  -1  19   3      161.72      165.69      2.39 o 
   0  19   3        9.38       12.66      0.43 o 
   1  19   3        0.00        0.17      0.26 o 
   2  19   3       15.46       16.32      0.56 o 
   3  19   3        0.23        0.51      0.28 o 
   4  19   3       10.11       20.57      0.80 o 
  -5  20   3       20.62       23.68      0.82 o 
  -4  20   3        2.04        1.69      0.40 o 
  -3  20   3       10.80        9.77      0.96 o 
  -2  20   3        0.85        0.62      0.49 o 
  -1  20   3       15.16       11.54      0.74 o 
   0  20   3        0.26        0.77      0.33 o 
   1  20   3        3.63        3.21      0.33 o 
   2  20   3        0.81        1.31      0.42 o 
   3  20   3       29.21       33.17      1.53 o 
  -4  21   3       40.90       46.61      1.01 o 
  -3  21   3        8.72        5.74      0.59 o 
  -2  21   3        0.52        0.29      0.50 o 
  -1  21   3        7.64        5.14      0.56 o 
   0  21   3       22.59       15.23      0.56 o 
   1  21   3        5.42        5.38      0.50 o 
   2  21   3        0.00        0.12      0.27 o 
   3  21   3        0.77        1.23      0.85 o 
  -3  22   3        3.04        2.08      0.53 o 
  -2  22   3        0.86        0.89      0.52 o 
  -1  22   3        4.14        4.85      0.55 o 
   0  22   3        0.56        0.17      0.28 o 
   1  22   3        0.11        0.05      0.30 o 
 -10   0   4        4.14        2.80      1.24 o 
  -9   0   4       24.03       23.98      1.48 o 
  -8   0   4        4.56        6.05      1.02 o 
  -7   0   4        1.93        1.72      0.76 o 
  -6   0   4       90.76       90.01      1.68 o 
  -5   0   4      173.75      195.13      2.12 o 
  -4   0   4     3760.53     3592.74     37.86 o 
  -3   0   4      521.92      533.89      4.00 o 
  -2   0   4      226.39      228.17      1.78 o 
  -1   0   4      125.27      174.49      1.33 o 
   0   0   4      229.74      249.21      1.99 o 
   1   0   4       58.24       52.14      0.76 o 
   2   0   4      434.98      396.27      2.69 o 
   3   0   4       16.92       19.76      0.58 o 
   4   0   4        0.17        0.14      0.35 o 
   5   0   4       11.35       13.06      1.46 o 
   6   0   4      612.07      611.08     11.63 o 
   7   0   4      135.15      134.26      3.47 o 
   8   0   4       39.38       32.72      1.74 o 
 -10   1   4        0.13        0.58      0.89 o 
  -9   1   4        8.98        7.77      0.73 o 
  -8   1   4        9.43       11.67      0.74 o 
  -7   1   4       26.86       29.49      0.75 o 
  -6   1   4        0.36        0.61      0.30 o 
  -5   1   4       39.32       34.07      0.61 o 
  -4   1   4     4795.58     4838.96     37.22 o 
  -3   1   4      657.22      736.60      3.61 o 
  -2   1   4     1232.16     1150.08      5.60 o 
  -1   1   4     1193.51     1131.05      5.06 o 
   0   1   4     1292.04     1345.05      6.60 o 
   1   1   4      338.22      427.77      2.05 o 
   2   1   4      839.94      845.11      4.53 o 
   3   1   4      132.85      127.62      1.03 o 
   4   1   4      149.03      152.88      1.59 o 
   5   1   4      323.63      316.38      3.76 o 
   6   1   4       68.30       65.96      1.57 o 
   7   1   4        0.46        0.40      0.49 o 
   8   1   4       20.05       21.55      0.95 o 
  -9   2   4       28.38       27.47      0.95 o 
  -8   2   4        7.46        6.36      0.67 o 
  -7   2   4      115.62      108.99      1.36 o 
  -6   2   4        3.27        3.92      0.53 o 
  -5   2   4        4.05        5.81      0.50 o 
  -4   2   4     2863.30     2887.38     29.49 o 
  -3   2   4      213.08      223.88      1.45 o 
  -2   2   4      354.72      369.20      2.51 o 
  -1   2   4     3271.93     3228.68     16.82 o 
   0   2   4      196.08      199.59      1.00 o 
   1   2   4     4606.30     4507.67     30.07 o 
   2   2   4       13.23       22.33      0.42 o 
   3   2   4      289.26      304.11      1.96 o 
   4   2   4       64.08       58.55      1.06 o 
   5   2   4     1325.15     1403.43     16.42 o 
   6   2   4        4.85        4.88      0.61 o 
   7   2   4        4.87        7.66      0.82 o 
   8   2   4       12.59        9.87      1.14 o 
  -9   3   4        1.25        1.24      0.79 o 
  -8   3   4        0.11        0.05      0.33 o 
  -7   3   4        1.25        4.41      1.59 o 
  -6   3   4       17.72       17.89      0.47 o 
  -5   3   4      676.77      674.50      4.05 o 
  -4   3   4       11.70       18.33      0.64 o 
  -3   3   4       11.97       16.97      0.44 o 
  -2   3   4      732.42      767.49      3.28 o 
  -1   3   4       66.37       65.40      0.48 o 
   0   3   4      457.90      467.61      2.04 o 
   1   3   4      489.04      514.70      2.40 o 
   2   3   4      127.08      129.10      0.94 o 
   3   3   4        7.06        5.37      0.37 o 
   4   3   4       25.68       21.59      0.74 o 
   5   3   4      277.12      264.61      3.05 o 
   6   3   4        0.18        1.63      0.49 o 
   7   3   4       85.20       86.70      1.37 o 
   8   3   4        2.89        2.50      0.91 o 
  -9   4   4        3.14        2.50      0.45 o 
  -8   4   4      103.11      104.53      1.59 o 
  -7   4   4       73.91       66.97      1.14 o 
  -6   4   4       58.67       58.87      0.82 o 
  -5   4   4       22.25       23.29      0.54 o 
  -4   4   4     1308.77     1270.29      6.61 o 
  -3   4   4       59.56       54.61      0.47 o 
  -2   4   4      501.88      485.37      2.22 o 
  -1   4   4       15.82       14.75      0.41 o 
   0   4   4      375.72      374.19      1.64 o 
   1   4   4       10.66       12.55      0.28 o 
   2   4   4      152.51      155.41      1.10 o 
   3   4   4        2.16        2.57      0.25 o 
   4   4   4      543.12      524.18      5.27 o 
   5   4   4      976.40      993.54     10.30 o 
   6   4   4       14.21       13.52      0.77 o 
   7   4   4       11.68       13.88      0.61 o 
   8   4   4        0.61        0.33      0.54 o 
  -9   5   4       24.36       22.48      0.83 o 
  -8   5   4       62.80       59.44      1.19 o 
  -7   5   4       22.86       20.46      0.91 o 
  -6   5   4        0.61        0.81      0.25 o 
  -5   5   4      194.64      192.76      1.25 o 
  -4   5   4       28.50       35.63      0.38 o 
  -3   5   4       15.37       21.25      0.30 o 
  -2   5   4      268.07      290.06      1.37 o 
  -1   5   4      273.24      302.82      1.57 o 
   0   5   4        0.95        1.81      0.17 o 
   1   5   4        3.13        8.41      0.21 o 
   2   5   4      203.76      221.84      1.52 o 
   3   5   4      199.86      196.07      1.41 o 
   4   5   4      782.05      777.17      7.84 o 
   5   5   4       80.51       81.26      1.30 o 
   6   5   4      157.63      148.33      2.05 o 
   7   5   4      119.36      117.52      2.03 o 
  -9   6   4       15.22       13.55      0.65 o 
  -8   6   4        3.17        2.94      0.57 o 
  -7   6   4       76.54       80.83      1.54 o 
  -6   6   4        0.60        0.64      0.40 o 
  -5   6   4      162.49      153.57      1.12 o 
  -4   6   4       94.35       91.37      0.60 o 
  -3   6   4      117.24      121.18      0.71 o 
  -2   6   4       11.73       15.70      0.28 o 
  -1   6   4       16.80       27.21      0.32 o 
   0   6   4      635.51      678.35      3.50 o 
   1   6   4       11.45       17.95      0.34 o 
   2   6   4       96.66       92.66      1.19 o 
   3   6   4      115.62      100.29      1.04 o 
   4   6   4       47.52       48.66      0.96 o 
   5   6   4       20.39       23.39      0.77 o 
   6   6   4      181.75      176.10      2.77 o 
   7   6   4       17.09       18.85      0.77 o 
  -9   7   4        1.88        1.74      0.45 o 
  -8   7   4       61.73       61.30      1.17 o 
  -7   7   4       62.23       66.15      1.41 o 
  -6   7   4        1.25        1.84      0.57 o 
  -5   7   4       24.62       24.52      0.50 o 
  -4   7   4      203.83      225.03      1.32 o 
  -3   7   4      704.50      722.24      3.51 o 
  -2   7   4       26.62       31.71      0.34 o 
  -1   7   4       10.93       10.98      0.23 o 
   0   7   4      748.67      820.04      3.65 o 
   1   7   4       17.19       12.51      0.28 o 
   2   7   4      106.16      103.46      0.91 o 
   3   7   4       14.63       14.60      0.55 o 
   4   7   4       93.43       83.86      1.19 o 
   5   7   4        5.06        4.54      0.74 o 
   6   7   4       18.74       14.74      1.09 o 
   7   7   4        0.93        0.23      0.32 o 
  -9   8   4       33.33       31.81      0.79 o 
  -8   8   4        2.94        2.92      0.51 o 
  -7   8   4       19.64       19.39      0.91 o 
  -6   8   4       13.37       13.95      0.51 o 
  -5   8   4      205.01      199.69      1.59 o 
  -4   8   4       12.10       11.82      0.44 o 
  -3   8   4      640.10      629.31      3.39 o 
  -2   8   4       36.94       48.56      0.39 o 
  -1   8   4      912.26      930.03      4.32 o 
   0   8   4      100.97      115.90      0.64 o 
   1   8   4        1.32        1.25      0.18 o 
   2   8   4      367.47      353.54      2.67 o 
   3   8   4      114.28      102.21      1.39 o 
   4   8   4       13.46       10.36      0.58 o 
   5   8   4        2.91        3.47      0.61 o 
   6   8   4       33.76       31.47      0.94 o 
   7   8   4        0.66        0.00      0.47 o 
  -9   9   4       12.18       11.79      0.62 o 
  -8   9   4        3.18        2.65      0.47 o 
  -7   9   4        5.53        6.95      0.82 o 
  -6   9   4        0.60        0.60      0.31 o 
  -5   9   4       94.44       92.72      1.01 o 
  -4   9   4       37.66       35.74      0.62 o 
  -3   9   4        0.41        1.75      0.26 o 
  -2   9   4        0.20        1.18      0.19 o 
  -1   9   4       14.95       11.79      0.25 o 
   0   9   4      280.59      266.89      1.25 o 
   1   9   4       60.45       58.04      0.54 o 
   2   9   4      464.52      443.25      3.78 o 
   3   9   4       12.16       10.65      0.68 o 
   4   9   4       63.34       62.13      1.10 o 
   5   9   4      109.89      114.76      1.99 o 
   6   9   4        6.87       10.07      0.59 o 
   7   9   4        4.22        3.70      0.73 o 
  -9  10   4        0.01       -0.01      0.51 o 
  -8  10   4       13.66       13.31      0.78 o 
  -7  10   4      105.43      110.67      2.09 o 
  -6  10   4       10.68        9.47      0.54 o 
  -5  10   4        1.33        1.96      0.45 o 
  -4  10   4       15.29       15.37      0.52 o 
  -3  10   4      212.48      229.54      1.93 o 
  -2  10   4       96.08      111.91      0.74 o 
  -1  10   4       65.36       68.19      0.47 o 
   0  10   4      121.56      124.49      0.84 o 
   1  10   4      146.34      126.89      0.95 o 
   2  10   4        1.69        1.96      0.41 o 
   3  10   4      178.25      165.63      1.92 o 
   4  10   4      443.68      417.58      4.25 o 
   5  10   4        2.00        2.28      0.35 o 
   6  10   4      160.60      149.66      2.43 o 
   7  10   4        1.68        2.44      0.75 o 
  -8  11   4        0.78        0.62      0.42 o 
  -7  11   4      190.67      192.52      2.23 o 
  -6  11   4       16.66       16.63      0.51 o 
  -5  11   4      330.53      320.42      2.81 o 
  -4  11   4        0.26        0.84      0.33 o 
  -3  11   4       26.37       20.07      0.51 o 
  -2  11   4       86.17       94.40      0.94 o 
  -1  11   4        8.07       10.00      0.36 o 
   0  11   4       18.08       19.00      0.44 o 
   1  11   4        6.84        6.99      0.59 o 
   2  11   4      951.81      936.09     15.49 o 
   3  11   4      109.93      112.31      1.60 o 
   4  11   4      196.48      161.54      1.92 o 
   5  11   4       45.92       44.06      0.91 o 
   6  11   4       14.99       13.73      0.77 o 
  -8  12   4       27.32       28.60      0.90 o 
  -7  12   4        2.59        3.43      0.47 o 
  -6  12   4       89.34       83.06      1.07 o 
  -5  12   4        7.79        6.64      0.51 o 
  -4  12   4       16.36       13.19      0.55 o 
  -3  12   4       10.22       10.26      0.49 o 
  -2  12   4       14.73       12.85      0.46 o 
  -1  12   4      120.53      111.97      1.23 o 
   0  12   4       32.25       26.40      0.67 o 
   1  12   4        0.27        0.18      0.24 o 
   2  12   4      176.61      168.61      2.27 o 
   3  12   4      256.78      240.66      3.06 o 
   4  12   4        1.17        1.23      0.39 o 
   5  12   4        9.52       11.34      0.50 o 
   6  12   4        3.08        2.53      0.53 o 
  -8  13   4        0.02        0.21      0.29 o 
  -7  13   4      226.06      239.28      2.47 o 
  -6  13   4      126.70      129.13      1.39 o 
  -5  13   4        0.94        0.79      0.38 o 
  -4  13   4       11.75       11.49      0.54 o 
  -3  13   4        3.70        3.68      0.41 o 
  -2  13   4       31.78       30.92      0.66 o 
  -1  13   4       18.69       18.29      0.55 o 
   0  13   4        7.53       11.45      1.10 o 
   1  13   4       24.02       23.81      0.54 o 
   2  13   4      398.71      393.33      4.16 o 
   3  13   4      191.94      170.62      2.37 o 
   4  13   4       14.42       10.65      0.72 o 
   5  13   4       70.22       64.15      1.21 o 
   6  13   4        0.00        0.14      0.30 o 
  -8  14   4        0.02       -0.01      0.43 o 
  -7  14   4       30.01       24.41      0.64 o 
  -6  14   4      407.39      418.87      4.02 o 
  -5  14   4        3.87        3.19      0.53 o 
  -4  14   4        0.50        0.93      0.46 o 
  -3  14   4       95.07       91.25      1.19 o 
  -2  14   4        0.72        0.34      0.31 o 
  -1  14   4      212.09      211.54      1.85 o 
   0  14   4        0.00        1.67      0.51 o 
   1  14   4       10.27       11.59      0.52 o 
   2  14   4       78.48       71.43      1.33 o 
   3  14   4      737.05      693.30      7.03 o 
   4  14   4        6.52       10.57      0.69 o 
   5  14   4        1.02        1.34      0.44 o 
   6  14   4        6.20        7.92      1.36 o 
  -7  15   4       93.46       98.43      2.10 o 
  -6  15   4       41.75       45.48      0.86 o 
  -5  15   4        1.76        2.05      0.49 o 
  -4  15   4       55.73       60.91      1.07 o 
  -3  15   4       12.75       13.16      0.54 o 
  -2  15   4      125.09      126.98      1.41 o 
  -1  15   4      107.87      112.19      1.40 o 
   0  15   4      181.36      180.61      2.20 o 
   1  15   4      173.78      156.64      1.93 o 
   2  15   4       32.40       25.42      0.75 o 
   3  15   4        2.84        5.49      0.67 o 
   4  15   4        8.30        7.36      0.58 o 
   5  15   4        7.43        4.29      0.58 o 
  -7  16   4       32.20       34.35      1.23 o 
  -6  16   4       43.90       47.04      1.33 o 
  -5  16   4        3.04        3.35      0.46 o 
  -4  16   4       46.35       41.18      0.87 o 
  -3  16   4       31.50       28.37      0.66 o 
  -2  16   4        0.77        0.45      0.34 o 
  -1  16   4      216.54      207.50      2.09 o 
   0  16   4       12.62       11.92      0.57 o 
   1  16   4       18.61       18.68      0.60 o 
   2  16   4        9.29        7.43      0.57 o 
   3  16   4        1.09        1.32      0.48 o 
   4  16   4       31.35       33.26      0.99 o 
   5  16   4       61.63       62.11      1.29 o 
  -6  17   4        4.55        2.72      0.47 o 
  -5  17   4        1.97        2.23      0.38 o 
  -4  17   4        7.02        7.84      0.51 o 
  -3  17   4        0.00        0.32      0.30 o 
  -2  17   4       20.51       26.22      0.70 o 
  -1  17   4      151.60      164.27      1.67 o 
   0  17   4        1.29        1.10      0.37 o 
   1  17   4       19.62       19.58      0.59 o 
   2  17   4       23.17       26.90      0.88 o 
   3  17   4       18.11       21.77      0.74 o 
   4  17   4       14.20       12.65      0.80 o 
  -6  18   4        7.84        6.92      0.61 o 
  -5  18   4        0.55        0.53      0.38 o 
  -4  18   4        9.54       10.23      0.51 o 
  -3  18   4        2.38        3.52      0.60 o 
  -2  18   4      300.96      299.77      3.05 o 
  -1  18   4       60.14       52.44      0.89 o 
   0  18   4       31.42       33.43      0.79 o 
   1  18   4       24.90       22.63      0.58 o 
   2  18   4       19.61       21.16      0.76 o 
   3  18   4      179.79      190.34      4.23 o 
   4  18   4       92.22       95.33      2.86 o 
  -5  19   4       15.25       16.02      0.85 o 
  -4  19   4        1.01        1.21      0.49 o 
  -3  19   4        8.32        8.96      0.54 o 
  -2  19   4       16.31       21.85      0.72 o 
  -1  19   4       21.07       24.36      0.67 o 
   0  19   4       51.77       50.57      1.03 o 
   1  19   4        4.75        4.73      0.51 o 
   2  19   4        8.15        5.77      0.53 o 
   3  19   4        0.18        0.03      0.40 o 
  -4  20   4        0.62        0.30      0.41 o 
  -3  20   4        1.39        1.14      0.52 o 
  -2  20   4      159.20      154.41      1.82 o 
  -1  20   4      122.11      114.81      1.15 o 
   0  20   4       16.33       17.31      0.52 o 
   1  20   4        4.63        5.19      0.33 o 
   2  20   4       22.86       19.28      0.91 o 
   3  20   4        1.83        1.39      0.66 o 
  -3  21   4       26.95       25.74      0.80 o 
  -2  21   4       23.48       23.57      0.74 o 
  -1  21   4        2.90        1.13      0.22 o 
   0  21   4       10.88        9.30      0.43 o 
   1  21   4        0.12        0.10      0.26 o 
   2  21   4       18.44       16.12      0.90 o 
  -2  22   4        1.96        1.36      0.47 o 
  -1  22   4        8.14       11.93      1.65 o 
   0  22   4        0.62        0.77      0.89 o 
  -9   1   5        1.83        1.19      0.60 o 
  -8   1   5        3.86        3.39      0.50 o 
  -7   1   5        4.36        4.48      0.43 o 
  -6   1   5      202.19      197.91      1.91 o 
  -5   1   5      235.07      239.09      3.99 o 
  -4   1   5        0.67        0.47      0.24 o 
  -3   1   5      240.17      245.42      1.79 o 
  -2   1   5      380.26      411.43      1.91 o 
  -1   1   5      921.59     1034.65      5.22 o 
   0   1   5        8.00       10.60      0.27 o 
   1   1   5      111.16      105.26      0.66 o 
   2   1   5       15.52       14.25      0.40 o 
   3   1   5       66.50       62.32      1.05 o 
   4   1   5       33.37       31.04      1.01 o 
   5   1   5       14.02       15.18      1.34 o 
   6   1   5       26.03       25.52      1.11 o 
   7   1   5       47.44       50.90      1.54 o 
  -9   2   5       14.84       11.59      0.52 o 
  -8   2   5        0.21        0.82      0.33 o 
  -7   2   5        0.74        1.35      0.45 o 
  -6   2   5       71.62       59.87      0.94 o 
  -5   2   5      345.53      330.86      5.54 o 
  -4   2   5       45.98       47.39      0.56 o 
  -3   2   5       76.57       77.03      0.56 o 
  -2   2   5       36.11       37.61      0.34 o 
  -1   2   5     1718.61     1733.85      8.89 o 
   0   2   5      222.95      227.56      1.12 o 
   1   2   5      279.13      287.91      1.87 o 
   2   2   5      102.98      106.81      0.94 o 
   3   2   5       11.64       12.58      0.61 o 
   4   2   5      305.38      291.95      3.27 o 
   5   2   5        2.95        1.92      0.78 o 
   6   2   5       17.59       17.20      1.05 o 
   7   2   5       16.69       17.13      0.96 o 
  -9   3   5      128.76      120.80      4.89 o 
  -8   3   5        0.01        0.03      0.32 o 
  -7   3   5        7.35       14.17      1.66 o 
  -6   3   5      276.52      257.88      2.81 o 
  -5   3   5     1054.84     1051.79      7.54 o 
  -4   3   5       52.59       50.08      0.52 o 
  -3   3   5      346.61      351.67      1.54 o 
  -2   3   5       34.56       28.71      0.35 o 
  -1   3   5      540.64      530.20      2.60 o 
   0   3   5     1485.13     1571.63      8.15 o 
   1   3   5       76.78       91.23      0.60 o 
   2   3   5      116.57      103.93      0.95 o 
   3   3   5      464.01      441.88      4.27 o 
   4   3   5      793.47      827.30      8.41 o 
   5   3   5      157.59      152.26      1.86 o 
   6   3   5        9.40        7.91      0.82 o 
   7   3   5        6.23        3.86      0.70 o 
  -9   4   5       19.61       18.52      0.74 o 
  -8   4   5        0.51        0.14      0.62 o 
  -7   4   5       59.41       52.13      0.89 o 
  -6   4   5      193.55      179.45      1.63 o 
  -5   4   5      109.60      107.20      1.03 o 
  -4   4   5      780.98      785.73      4.36 o 
  -3   4   5       27.39       36.57      0.34 o 
  -2   4   5      223.89      234.93      1.11 o 
  -1   4   5      594.16      636.70      3.05 o 
   0   4   5     2089.67     2175.40     12.22 o 
   1   4   5       25.71       27.88      0.36 o 
   2   4   5      180.32      200.50      2.56 o 
   3   4   5       28.94       29.14      0.72 o 
   4   4   5       19.21       26.65      0.89 o 
   5   4   5      290.93      264.17      2.95 o 
   6   4   5        0.41        0.39      0.35 o 
   7   4   5       14.64       14.25      1.08 o 
  -9   5   5       74.45       75.06      1.50 o 
  -8   5   5       21.71       20.38      0.87 o 
  -7   5   5       43.03       39.49      0.90 o 
  -6   5   5       94.58       85.57      0.96 o 
  -5   5   5       44.39       41.18      0.68 o 
  -4   5   5      106.77      114.54      0.79 o 
  -3   5   5       37.65       39.06      0.38 o 
  -2   5   5       82.46       86.95      0.56 o 
  -1   5   5        0.62        2.86      0.45 o 
   0   5   5      273.49      271.89      1.42 o 
   1   5   5        0.18        0.98      0.16 o 
   2   5   5      188.54      197.37      1.73 o 
   3   5   5      300.84      273.68      3.28 o 
   4   5   5      180.58      192.07      2.58 o 
   5   5   5      115.38      111.25      1.74 o 
   6   5   5       13.64       11.60      0.57 o 
   7   5   5       22.25       23.46      0.94 o 
  -9   6   5        4.71        4.36      0.52 o 
  -8   6   5       72.86       68.57      1.31 o 
  -7   6   5        1.48        0.73      0.53 o 
  -6   6   5       35.71       36.36      0.73 o 
  -5   6   5      158.99      165.43      1.65 o 
  -4   6   5      240.21      249.32      1.59 o 
  -3   6   5       86.82       83.29      0.82 o 
  -2   6   5      165.32      166.62      0.84 o 
  -1   6   5     1448.58     1519.78      7.73 o 
   0   6   5        6.22        6.67      0.23 o 
   1   6   5      219.28      239.47      1.66 o 
   2   6   5        0.03        1.27      0.31 o 
   3   6   5      349.13      341.33      3.54 o 
   4   6   5      101.79       88.19      1.40 o 
   5   6   5      107.67       94.57      1.77 o 
   6   6   5        2.26        1.69      0.60 o 
   7   6   5        0.53        0.72      0.77 o 
  -9   7   5        8.04        9.05      0.60 o 
  -8   7   5       57.64       55.88      1.27 o 
  -7   7   5        0.01       -0.19      0.38 o 
  -6   7   5       71.79       62.19      1.06 o 
  -5   7   5       16.80       12.43      0.55 o 
  -4   7   5      597.54      573.47      3.98 o 
  -3   7   5        0.01        0.54      0.17 o 
  -2   7   5      400.78      384.82      2.03 o 
  -1   7   5       82.20       81.22      0.54 o 
   0   7   5      143.48      139.86      0.87 o 
   1   7   5      249.76      249.98      1.51 o 
   2   7   5      362.62      365.34      2.85 o 
   3   7   5       58.28       60.92      0.93 o 
   4   7   5      145.46      131.27      2.07 o 
   5   7   5       25.11       16.53      0.90 o 
   6   7   5       75.97       82.47      1.54 o 
   7   7   5        6.66       11.23      1.17 o 
  -9   8   5        3.40        2.05      0.53 o 
  -8   8   5        6.31        5.32      0.53 o 
  -7   8   5        7.86        9.33      0.89 o 
  -6   8   5       19.07       13.07      0.66 o 
  -5   8   5        1.69        1.04      0.28 o 
  -4   8   5      119.50      118.95      1.18 o 
  -3   8   5       16.03       17.06      0.48 o 
  -2   8   5      152.50      157.32      0.96 o 
  -1   8   5      500.33      506.30      2.60 o 
   0   8   5        9.21        9.17      0.33 o 
   1   8   5        0.00        0.44      0.22 o 
   2   8   5       58.65       53.63      0.83 o 
   3   8   5       15.06       13.02      0.62 o 
   4   8   5       20.75       19.33      0.88 o 
   5   8   5      222.63      226.12      2.98 o 
   6   8   5      124.40      120.77      1.92 o 
  -9   9   5       39.05       42.09      1.04 o 
  -8   9   5       81.86       83.76      1.67 o 
  -7   9   5       19.70       14.21      0.91 o 
  -6   9   5      339.23      312.79      2.98 o 
  -5   9   5       14.62       14.44      0.57 o 
  -4   9   5       16.45       15.25      0.54 o 
  -3   9   5       11.49       13.30      0.47 o 
  -2   9   5     1073.73     1096.86      6.67 o 
  -1   9   5      640.52      660.42      4.25 o 
   0   9   5     1154.62     1108.49      8.10 o 
   1   9   5       91.38       90.48      1.14 o 
   2   9   5        2.81        2.41      0.46 o 
   3   9   5        6.22        6.83      0.54 o 
   4   9   5       12.33       14.70      0.62 o 
   5   9   5       40.48       43.09      1.11 o 
   6   9   5        2.68        1.88      0.42 o 
  -8  10   5       11.14        8.91      0.71 o 
  -7  10   5        2.73        3.98      0.77 o 
  -6  10   5       44.46       40.76      0.91 o 
  -5  10   5       12.44       13.05      0.56 o 
  -4  10   5       29.23       34.09      1.52 o 
  -3  10   5      224.39      230.59      1.85 o 
  -2  10   5     1114.25     1101.07      8.36 o 
  -1  10   5       22.10       22.64      0.43 o 
   0  10   5      109.48      118.82      1.49 o 
   1  10   5      996.85     1002.12     11.08 o 
   2  10   5       60.72       54.33      0.96 o 
   3  10   5       11.11       10.70      0.62 o 
   4  10   5      130.16      125.72      1.62 o 
   5  10   5       27.50       28.09      0.98 o 
   6  10   5       11.67       15.68      0.65 o 
  -8  11   5        0.00        0.15      0.39 o 
  -7  11   5       25.66       20.89      0.70 o 
  -6  11   5       10.36        9.68      0.51 o 
  -5  11   5        8.73       10.75      0.57 o 
  -4  11   5      229.74      217.42      1.80 o 
  -3  11   5      233.34      225.04      1.89 o 
  -2  11   5      248.88      226.36      1.91 o 
  -1  11   5       10.79       11.67      0.51 o 
   0  11   5        2.23        1.25      0.58 o 
   1  11   5      143.93      129.02      1.75 o 
   2  11   5       17.09       18.37      0.74 o 
   3  11   5        2.17        3.74      0.47 o 
   4  11   5        4.43        5.54      0.51 o 
   5  11   5        5.51        4.38      0.54 o 
   6  11   5        3.32        1.79      0.38 o 
  -8  12   5      112.91      118.57      1.69 o 
  -7  12   5      307.82      303.94      4.29 o 
  -6  12   5      302.46      295.95      2.45 o 
  -5  12   5      266.07      246.47      2.04 o 
  -4  12   5       16.46       14.44      0.47 o 
  -3  12   5      193.44      179.22      1.72 o 
  -2  12   5      203.61      199.27      1.88 o 
  -1  12   5      227.98      220.46      3.20 o 
   0  12   5       12.71       12.85      0.67 o 
   1  12   5      913.95      896.21      8.54 o 
   2  12   5      381.38      343.73      3.67 o 
   3  12   5       61.79       48.97      1.22 o 
   4  12   5       11.50       10.67      0.54 o 
   5  12   5       46.29       42.02      0.98 o 
   6  12   5        5.64        3.48      0.87 o 
  -8  13   5       46.00       51.59      1.78 o 
  -7  13   5       51.39       51.39      1.21 o 
  -6  13   5       11.13       10.29      0.47 o 
  -5  13   5      126.84      122.32      1.35 o 
  -4  13   5       30.34       30.92      0.85 o 
  -3  13   5       12.32       11.99      0.54 o 
  -2  13   5        0.74        0.56      0.36 o 
  -1  13   5        0.12        0.34      0.34 o 
   0  13   5       29.79       29.84      0.85 o 
   1  13   5     1319.26     1318.56     18.76 o 
   2  13   5      160.36      174.04      2.27 o 
   3  13   5       28.89       28.20      0.94 o 
   4  13   5       14.85       15.35      0.66 o 
   5  13   5       20.27       21.20      1.02 o 
  -7  14   5       34.07       29.26      0.84 o 
  -6  14   5       90.22       87.31      1.06 o 
  -5  14   5       98.83       95.47      1.35 o 
  -4  14   5       31.16       31.27      0.79 o 
  -3  14   5      237.99      238.93      2.15 o 
  -2  14   5        7.56        7.36      0.50 o 
  -1  14   5        0.80        1.41      0.37 o 
   0  14   5       15.94       16.55      0.80 o 
   1  14   5       39.67       38.20      0.95 o 
   2  14   5        7.67       13.27      1.05 o 
   3  14   5      274.19      264.35      3.29 o 
   4  14   5        2.29        3.46      0.51 o 
   5  14   5        0.16        0.05      0.38 o 
  -7  15   5       34.62       38.97      2.33 o 
  -6  15   5        3.71        2.47      0.41 o 
  -5  15   5        4.54        4.77      0.52 o 
  -4  15   5       25.85       24.21      0.66 o 
  -3  15   5      125.72      131.75      1.68 o 
  -2  15   5      177.02      178.54      1.84 o 
  -1  15   5        3.98        5.44      0.63 o 
   0  15   5       13.18       14.89      0.64 o 
   1  15   5       34.55       35.17      0.86 o 
   2  15   5       75.45       67.77      4.11 o 
   3  15   5        7.19        5.88      0.60 o 
   4  15   5        3.02        2.55      0.45 o 
   5  15   5        2.75        1.48      0.70 o 
  -6  16   5        1.58        0.63      0.34 o 
  -5  16   5      100.05      101.51      1.30 o 
  -4  16   5       28.17       29.87      0.81 o 
  -3  16   5     1012.70     1027.11      9.69 o 
  -2  16   5      471.41      469.93      4.04 o 
  -1  16   5       54.86       51.22      1.81 o 
   0  16   5        5.79        7.08      0.55 o 
   1  16   5       16.26       22.03      0.78 o 
   2  16   5        8.65       13.11      0.92 o 
   3  16   5       51.95       50.81      0.95 o 
   4  16   5       45.92       45.86      0.96 o 
  -6  17   5       33.92       30.72      0.72 o 
  -5  17   5        1.07        0.42      0.30 o 
  -4  17   5       77.74       79.71      1.12 o 
  -3  17   5        3.37        4.25      0.53 o 
  -2  17   5       55.65       52.80      0.91 o 
  -1  17   5       77.07       72.13      1.23 o 
   0  17   5       13.34       14.89      1.02 o 
   1  17   5       36.58       36.68      1.03 o 
   2  17   5       20.64       18.51      0.89 o 
   3  17   5       40.86       39.87      1.06 o 
   4  17   5        6.51        4.03      0.65 o 
  -5  18   5       14.61       17.29      0.51 o 
  -4  18   5        0.88        1.14      0.32 o 
  -3  18   5      351.83      357.54      3.21 o 
  -2  18   5      375.50      381.39      3.23 o 
  -1  18   5        4.96        5.02      0.43 o 
   0  18   5       16.20       16.70      0.55 o 
   1  18   5        2.62        2.06      0.50 o 
   2  18   5       65.31       66.57      1.42 o 
   3  18   5        3.78        3.34      0.65 o 
  -5  19   5        0.15        0.05      0.31 o 
  -4  19   5      193.04      195.39      2.05 o 
  -3  19   5       76.71       83.71      1.03 o 
  -2  19   5       45.98       37.69      0.70 o 
  -1  19   5        2.23        2.34      0.46 o 
   0  19   5        2.78        2.40      0.33 o 
   1  19   5        4.30        5.68      0.51 o 
   2  19   5      157.80      186.68      2.96 o 
  -4  20   5       13.71       13.09      0.73 o 
  -3  20   5        0.43        0.53      0.30 o 
  -2  20   5        7.70        5.96      0.50 o 
  -1  20   5       56.93       62.28      0.93 o 
   0  20   5        0.38        0.10      0.23 o 
   1  20   5       28.51       28.59      0.84 o 
  -2  21   5       18.48       25.81      1.03 o 
  -1  21   5        7.45        6.29      0.80 o 
   0  21   5        9.45        9.47      0.99 o 
  -9   0   6      162.53      164.00      4.96 o 
  -8   0   6       30.53       30.43      1.11 o 
  -7   0   6      360.01      360.95      4.73 o 
  -6   0   6       13.23       12.99      1.24 o 
  -5   0   6      211.46      211.76      3.23 o 
  -4   0   6       11.13       12.47      0.60 o 
  -3   0   6      622.13      639.58      6.03 o 
  -2   0   6      437.04      396.53      3.39 o 
  -1   0   6     3722.92     3735.91     33.60 o 
   0   0   6       85.92       74.59      1.18 o 
   1   0   6      279.53      276.29      3.40 o 
   2   0   6      626.27      612.15      8.69 o 
   3   0   6       66.78       62.99      1.84 o 
   4   0   6     1369.39     1394.41     35.21 o 
   5   0   6        0.34        1.58      0.98 o 
   6   0   6        1.11        1.88      1.04 o 
  -9   1   6        6.97        8.29      0.41 o 
  -8   1   6       41.29       41.21      0.80 o 
  -7   1   6        4.84        4.65      0.52 o 
  -6   1   6     1218.43     1192.22     11.07 o 
  -5   1   6      151.14      154.03      1.85 o 
  -4   1   6       77.16       78.18      0.87 o 
  -3   1   6      257.28      240.20      1.54 o 
  -2   1   6      194.04      200.12      1.24 o 
  -1   1   6        0.07        2.96      0.24 o 
   0   1   6      541.97      498.80      2.99 o 
   1   1   6       37.65       35.82      0.52 o 
   2   1   6       19.46       21.36      1.30 o 
   3   1   6       14.58       13.59      0.83 o 
   4   1   6        0.86        2.98      0.76 o 
   5   1   6        1.17        1.12      0.66 o 
   6   1   6       35.19       37.22      1.17 o 
  -9   2   6       22.37       21.96      0.71 o 
  -8   2   6        5.02        6.62      1.23 o 
  -7   2   6      259.08      234.44      2.10 o 
  -6   2   6      279.69      254.91      2.46 o 
  -5   2   6       17.28       15.78      0.96 o 
  -4   2   6      396.02      407.06      2.77 o 
  -3   2   6      121.92      124.61      0.99 o 
  -2   2   6       31.10       33.07      0.76 o 
  -1   2   6       81.82       89.36      0.63 o 
   0   2   6      285.83      274.17      2.07 o 
   1   2   6        5.02        6.81      0.46 o 
   2   2   6      737.70      716.18      8.17 o 
   3   2   6      457.41      438.47      5.84 o 
   4   2   6      303.51      311.48      4.40 o 
   5   2   6       18.81       14.67      1.09 o 
   6   2   6       26.04       27.73      1.17 o 
  -9   3   6       37.99       37.98      1.13 o 
  -8   3   6       63.16       62.29      0.92 o 
  -7   3   6       43.31       41.27      1.82 o 
  -6   3   6      147.89      143.17      1.45 o 
  -5   3   6       83.07       83.73      0.99 o 
  -4   3   6      275.71      256.77      1.91 o 
  -3   3   6      111.42      105.50      0.92 o 
  -2   3   6       72.81       77.05      0.67 o 
  -1   3   6      367.03      357.32      1.82 o 
   0   3   6       25.95       36.47      0.46 o 
   1   3   6       88.80       86.67      1.00 o 
   2   3   6      133.00      122.13      1.40 o 
   3   3   6     3185.17     3105.31     38.26 o 
   4   3   6      123.22      106.46      1.86 o 
   5   3   6      115.20      123.53      1.96 o 
   6   3   6        0.17        0.36      0.45 o 
  -9   4   6       91.04       98.57      1.44 o 
  -8   4   6       15.44       12.79      0.75 o 
  -7   4   6       29.72       24.29      0.59 o 
  -6   4   6     1288.30     1260.77      9.70 o 
  -5   4   6      281.32      268.57      2.29 o 
  -4   4   6       20.86       18.70      0.60 o 
  -3   4   6       89.28       92.82      0.72 o 
  -2   4   6       30.27       28.33      0.45 o 
  -1   4   6      239.95      234.04      1.63 o 
   0   4   6      146.77      139.03      0.97 o 
   1   4   6      532.41      481.86      3.78 o 
   2   4   6     1592.48     1551.95     15.15 o 
   3   4   6     1198.61     1199.40     13.15 o 
   4   4   6      194.47      191.57      2.42 o 
   5   4   6       37.79       38.26      0.96 o 
   6   4   6       17.98       16.65      4.87 o 
  -9   5   6       21.95       22.07      0.84 o 
  -8   5   6      181.52      180.27      2.27 o 
  -7   5   6      203.76      187.18      1.87 o 
  -6   5   6       38.80       35.80      0.71 o 
  -5   5   6       54.32       52.53      0.82 o 
  -4   5   6        4.42        6.26      0.70 o 
  -3   5   6       72.75       69.15      0.61 o 
  -2   5   6      443.68      464.35      2.79 o 
  -1   5   6       15.24       12.39      0.33 o 
   0   5   6       66.29       65.50      0.62 o 
   1   5   6      628.08      606.74      5.60 o 
   2   5   6      276.47      271.37      2.43 o 
   3   5   6      323.18      357.82      3.47 o 
   4   5   6       22.68       18.60      0.82 o 
   5   5   6      124.90      131.00      1.67 o 
   6   5   6        5.05        2.28      1.10 o 
  -9   6   6        3.72        2.14      0.71 o 
  -8   6   6        0.09        0.49      0.40 o 
  -7   6   6       14.24       13.28      0.61 o 
  -6   6   6       55.14       56.71      1.03 o 
  -5   6   6      193.29      183.42      1.77 o 
  -4   6   6      119.68      117.39      1.14 o 
  -3   6   6        8.89        5.19      0.32 o 
  -2   6   6       79.67       72.87      0.73 o 
  -1   6   6       26.11       21.84      0.50 o 
   0   6   6      169.60      157.02      2.08 o 
   1   6   6      144.67      140.77      1.38 o 
   2   6   6      253.75      246.55      2.14 o 
   3   6   6       70.25       76.23      0.98 o 
   4   6   6      398.09      367.78      3.73 o 
   5   6   6      128.85      125.10      1.80 o 
   6   6   6        7.97        5.96      0.81 o 
  -9   7   6        0.34        0.04      0.40 o 
  -8   7   6       37.93       39.21      1.40 o 
  -7   7   6      110.33      106.13      1.28 o 
  -6   7   6        4.21        2.97      0.43 o 
  -5   7   6      159.69      159.32      1.68 o 
  -4   7   6        7.63        7.35      0.42 o 
  -3   7   6      205.60      200.37      1.72 o 
  -2   7   6       76.27       87.08      0.92 o 
  -1   7   6        0.06        0.28      0.28 o 
   0   7   6      229.21      228.57      1.81 o 
   1   7   6      287.44      273.84      2.45 o 
   2   7   6      830.00      801.70      6.48 o 
   3   7   6       43.63       48.20      0.96 o 
   4   7   6       34.83       40.34      1.10 o 
   5   7   6       43.87       40.58      0.94 o 
   6   7   6       28.81       35.70      1.21 o 
  -8   8   6        0.98        0.88      0.57 o 
  -7   8   6       13.83       11.58      0.54 o 
  -6   8   6       47.12       42.70      1.03 o 
  -5   8   6       68.37       61.30      0.93 o 
  -4   8   6        6.37        7.53      0.45 o 
  -3   8   6      101.81      103.30      1.18 o 
  -2   8   6       16.70       18.28      0.54 o 
  -1   8   6      142.23      132.33      1.32 o 
   0   8   6      189.24      180.65      1.57 o 
   1   8   6      100.47       97.96      1.19 o 
   2   8   6       69.28       67.84      0.99 o 
   3   8   6       19.34       24.83      0.68 o 
   4   8   6        3.76        4.83      1.74 o 
   5   8   6        1.63        1.28      0.42 o 
   6   8   6        5.92        7.33      2.65 o 
  -8   9   6        0.46        0.36      0.47 o 
  -7   9   6       33.98       31.24      0.75 o 
  -6   9   6       13.91       13.95      0.60 o 
  -5   9   6       64.07       62.39      0.92 o 
  -4   9   6      131.95      127.94      1.22 o 
  -3   9   6       21.85       22.51      1.06 o 
  -2   9   6        0.62        1.89      0.43 o 
  -1   9   6        5.75        5.86      0.57 o 
   0   9   6       20.65       18.77      0.57 o 
   1   9   6      680.10      655.57      6.98 o 
   2   9   6      109.46      116.06      1.40 o 
   3   9   6      171.03      166.28      2.02 o 
   4   9   6       57.45       64.83      1.36 o 
   5   9   6       10.47       14.27      0.68 o 
  -8  10   6       21.71       25.02      0.99 o 
  -7  10   6       30.58       32.65      0.73 o 
  -6  10   6       27.88       29.94      0.74 o 
  -5  10   6       19.33       20.40      0.66 o 
  -4  10   6       17.82       16.30      0.55 o 
  -3  10   6      168.06      157.22      1.68 o 
  -2  10   6       78.01       81.52      1.17 o 
  -1  10   6       18.30       19.19      0.62 o 
   0  10   6      374.30      369.86      3.39 o 
   1  10   6        4.36        3.12      0.49 o 
   2  10   6      597.38      580.19      7.44 o 
   3  10   6        3.85        2.89      0.42 o 
   4  10   6      148.23      148.19      2.07 o 
   5  10   6       16.40       19.70      0.79 o 
  -8  11   6        0.06        0.80      0.47 o 
  -7  11   6      232.51      225.21      2.55 o 
  -6  11   6       23.14       24.99      0.66 o 
  -5  11   6       21.86       21.37      0.57 o 
  -4  11   6        9.28       12.10      0.47 o 
  -3  11   6        6.10        8.56      0.66 o 
  -2  11   6       75.00       70.85      1.28 o 
  -1  11   6       29.99       27.48      0.81 o 
   0  11   6     1469.88     1488.81     13.90 o 
   1  11   6        0.79        0.93      0.54 o 
   2  11   6      171.29      159.06      1.91 o 
   3  11   6       28.03       30.84      0.79 o 
   4  11   6       15.17       15.16      0.59 o 
   5  11   6        6.28        3.76      0.46 o 
  -8  12   6       70.54       78.27      1.39 o 
  -7  12   6        2.10        1.37      0.42 o 
  -6  12   6       24.39       25.20      0.68 o 
  -5  12   6       28.51       26.95      0.61 o 
  -4  12   6       68.03       65.48      0.81 o 
  -3  12   6        0.38        0.79      0.34 o 
  -2  12   6       28.79       30.24      0.93 o 
  -1  12   6        2.69        4.36      0.65 o 
   0  12   6       95.96       93.80      1.30 o 
   1  12   6        7.95        8.58      0.73 o 
   2  12   6       24.66       18.56      1.02 o 
   3  12   6        0.28        1.22      0.66 o 
   4  12   6        0.16        0.45      0.32 o 
   5  12   6       15.21       11.22      1.61 o 
  -7  13   6        0.09        0.13      0.32 o 
  -6  13   6        0.41        0.04      0.25 o 
  -5  13   6       13.25       13.12      0.46 o 
  -4  13   6       15.20       14.89      0.56 o 
  -3  13   6        2.57        2.04      0.48 o 
  -2  13   6       74.10       71.61      1.40 o 
  -1  13   6       39.20       40.55      1.04 o 
   0  13   6       34.81       36.60      0.83 o 
   1  13   6      507.52      493.73      7.28 o 
   2  13   6        8.50        5.43      0.77 o 
   3  13   6        1.69        0.88      0.39 o 
   4  13   6        0.00        0.47      0.43 o 
  -7  14   6        1.58        0.90      0.34 o 
  -6  14   6        6.10        2.91      0.37 o 
  -5  14   6       32.24       33.78      0.67 o 
  -4  14   6       44.04       42.00      0.72 o 
  -3  14   6       95.15       96.96      1.55 o 
  -2  14   6       38.52       37.73      1.03 o 
  -1  14   6        5.07        5.82      0.53 o 
   0  14   6      116.47      111.04      1.54 o 
   1  14   6      616.54      607.85      8.63 o 
   2  14   6       14.73       16.93      0.92 o 
   3  14   6       42.47       41.36      1.02 o 
   4  14   6       24.37       30.33      0.80 o 
  -6  15   6       13.46       13.34      0.52 o 
  -5  15   6        3.09        1.64      0.38 o 
  -4  15   6        3.06        2.63      0.37 o 
  -3  15   6       22.23       21.45      0.81 o 
  -2  15   6        5.33        6.61      0.68 o 
  -1  15   6      277.21      290.85      2.95 o 
   0  15   6       75.05       79.52      2.29 o 
   1  15   6        0.15       -0.03      0.40 o 
   2  15   6        0.54        0.17      0.49 o 
   3  15   6        7.36        8.50      0.76 o 
   4  15   6       10.17       11.63      0.85 o 
  -6  16   6       20.71       19.33      0.59 o 
  -5  16   6      106.00      111.14      1.23 o 
  -4  16   6       27.11       26.69      0.64 o 
  -3  16   6      122.48      123.67      1.53 o 
  -2  16   6       31.98       32.24      1.21 o 
  -1  16   6       69.15       70.22      1.30 o 
   0  16   6       30.85       27.04      0.76 o 
   1  16   6        6.55        5.49      0.50 o 
   2  16   6        0.22        0.23      0.48 o 
   3  16   6        4.93       10.74      3.92 o 
  -5  17   6        0.03        0.10      0.24 o 
  -4  17   6       27.84       30.85      0.62 o 
  -3  17   6       15.42       18.86      0.64 o 
  -2  17   6       51.76       55.28      1.10 o 
  -1  17   6        0.05        0.21      0.36 o 
   0  17   6       39.51       40.40      0.84 o 
   1  17   6        2.83        4.09      0.76 o 
   2  17   6        4.57        7.77      2.67 o 
   3  17   6        0.33        0.07      0.42 o 
  -5  18   6       52.75       50.39      1.12 o 
  -4  18   6      129.64      127.08      2.62 o 
  -3  18   6        7.26        4.83      0.47 o 
  -2  18   6       91.01       99.44      1.49 o 
  -1  18   6      134.16      138.67      1.89 o 
   0  18   6      102.72      104.32      1.55 o 
   1  18   6      137.98      161.48      2.11 o 
   2  18   6       54.82       59.14      1.17 o 
  -4  19   6       37.91       42.00      1.43 o 
  -3  19   6       82.47       80.52      1.31 o 
  -2  19   6       12.07       12.07      0.55 o 
  -1  19   6       20.36       20.11      0.66 o 
   0  19   6        2.78        1.49      0.49 o 
   1  19   6       72.45       81.16      2.30 o 
  -2  20   6        1.82        1.21      0.41 o 
  -1  20   6       18.25       19.04      1.73 o 
  -9   1   7        3.33        2.04      0.34 o 
  -8   1   7       35.98       29.12      0.68 o 
  -7   1   7        5.69        5.83      0.52 o 
  -6   1   7      248.66      260.38      2.52 o 
  -5   1   7      373.94      369.42      3.39 o 
  -4   1   7      820.77      800.51      7.20 o 
  -3   1   7      438.02      441.39      3.77 o 
  -2   1   7       20.58       26.60      0.77 o 
  -1   1   7       18.30       17.24      0.54 o 
   0   1   7       81.56       72.44      0.80 o 
   1   1   7      127.45      117.58      1.53 o 
   2   1   7       13.69       13.34      0.98 o 
   3   1   7       51.95       53.17      1.23 o 
   4   1   7        8.05        6.83      0.52 o 
   5   1   7        0.02        0.30      0.57 o 
   6   1   7       12.02       13.46      0.99 o 
  -9   2   7       13.64       12.04      0.56 o 
  -8   2   7       22.66       22.33      2.26 o 
  -7   2   7      436.35      419.90      3.21 o 
  -6   2   7       26.56       24.55      1.53 o 
  -5   2   7      391.25      382.45      3.98 o 
  -4   2   7      373.94      367.06      3.57 o 
  -3   2   7       30.39       22.17      0.74 o 
  -2   2   7       22.48       23.18      0.61 o 
  -1   2   7      179.51      169.57      1.29 o 
   0   2   7       23.15       24.20      0.55 o 
   1   2   7      211.76      202.70      2.38 o 
   2   2   7      762.81      760.31      9.96 o 
   3   2   7       53.52       47.62      1.12 o 
   4   2   7       33.04       30.81      0.97 o 
   5   2   7        7.50        6.31      0.77 o 
  -9   3   7        0.46        0.34      0.42 o 
  -8   3   7      151.15      141.07      1.55 o 
  -7   3   7      228.46      220.39      2.45 o 
  -6   3   7       71.08       70.82      1.02 o 
  -5   3   7       19.18       25.62      2.01 o 
  -4   3   7      123.91      114.29      1.39 o 
  -3   3   7        1.65        3.76      0.51 o 
  -2   3   7      380.94      362.26      2.69 o 
  -1   3   7       19.96       16.39      0.47 o 
   0   3   7      110.15      113.17      1.39 o 
   1   3   7      195.87      194.95      2.25 o 
   2   3   7      122.00      134.77      2.06 o 
   3   3   7       79.01       81.26      1.59 o 
   4   3   7       58.29       60.68      1.39 o 
   5   3   7       43.24       50.20      1.52 o 
  -9   4   7        2.42        0.54      0.46 o 
  -8   4   7       41.20       33.30      2.20 o 
  -7   4   7       43.08       43.62      0.79 o 
  -6   4   7      317.43      330.21      2.75 o 
  -5   4   7      320.91      327.32      2.73 o 
  -4   4   7      558.80      568.90      4.69 o 
  -3   4   7       76.87       75.84      1.07 o 
  -2   4   7      587.32      587.16      4.04 o 
  -1   4   7       35.01       35.66      0.70 o 
   0   4   7      130.72      132.19      1.37 o 
   1   4   7        6.61        6.41      0.43 o 
   2   4   7       33.33       27.38      1.05 o 
   3   4   7      237.75      207.90      3.44 o 
   4   4   7       11.29       11.71      0.74 o 
   5   4   7        6.90        5.29      0.48 o 
  -8   5   7       21.73       18.12      0.80 o 
  -7   5   7       20.37       18.03      0.65 o 
  -6   5   7        4.75        3.67      0.38 o 
  -5   5   7       16.78       15.90      0.54 o 
  -4   5   7       76.66       75.48      1.21 o 
  -3   5   7      419.04      404.77      3.22 o 
  -2   5   7      136.09      128.93      1.18 o 
  -1   5   7       11.46       10.61      0.46 o 
   0   5   7        9.32       10.56      0.51 o 
   1   5   7      952.59      950.52      7.81 o 
   2   5   7      355.25      355.63      3.68 o 
   3   5   7       38.39       28.81      0.91 o 
   4   5   7       49.63       59.62      1.32 o 
   5   5   7       14.50       13.53      0.69 o 
  -8   6   7      122.71      111.38      1.50 o 
  -7   6   7       29.35       20.32      0.75 o 
  -6   6   7        8.96        9.35      0.65 o 
  -5   6   7      251.77      241.39      2.18 o 
  -4   6   7      167.32      163.08      1.82 o 
  -3   6   7      805.41      790.43      6.40 o 
  -2   6   7       36.48       36.40      0.68 o 
  -1   6   7       23.51       21.50      0.58 o 
   0   6   7      203.16      184.66      1.80 o 
   1   6   7      155.83      161.60      1.68 o 
   2   6   7      135.85      135.97      1.68 o 
   3   6   7       99.94       98.04      1.43 o 
   4   6   7       18.73       18.14      0.76 o 
   5   6   7        2.17        2.78      0.50 o 
  -8   7   7        1.26        1.03      0.35 o 
  -7   7   7       15.08       13.85      0.56 o 
  -6   7   7      365.85      370.23      3.16 o 
  -5   7   7      191.54      186.04      1.89 o 
  -4   7   7       19.58       17.99      0.74 o 
  -3   7   7      675.70      666.23      5.00 o 
  -2   7   7      164.71      167.54      1.56 o 
  -1   7   7      158.81      152.32      1.55 o 
   0   7   7      398.31      398.55      3.38 o 
   1   7   7       31.74       30.09      0.76 o 
   2   7   7      225.04      217.83      2.50 o 
   3   7   7      443.02      423.93      4.92 o 
   4   7   7        0.90        1.78      0.52 o 
   5   7   7        1.78        0.63      0.41 o 
  -8   8   7       10.08        9.47      0.71 o 
  -7   8   7        7.30        8.11      0.51 o 
  -6   8   7       76.37       82.61      1.16 o 
  -5   8   7       66.07       65.59      0.98 o 
  -4   8   7       18.86       20.66      0.91 o 
  -3   8   7        0.13        0.63      0.40 o 
  -2   8   7        0.25        0.90      0.36 o 
  -1   8   7       67.02       69.96      1.04 o 
   0   8   7       28.22       25.38      0.74 o 
   1   8   7       40.35       43.75      0.87 o 
   2   8   7        6.10        7.47      0.45 o 
   3   8   7        2.88        3.12      0.47 o 
   4   8   7       37.54       36.24      0.96 o 
   5   8   7       40.31       45.83      1.33 o 
  -8   9   7       51.65       60.11      1.15 o 
  -7   9   7       35.25       34.86      0.75 o 
  -6   9   7       12.64       15.12      0.51 o 
  -5   9   7       96.12       99.01      1.23 o 
  -4   9   7      368.17      375.94      3.18 o 
  -3   9   7      686.06      682.74      5.54 o 
  -2   9   7      342.52      334.94      2.92 o 
  -1   9   7      208.22      213.43      2.04 o 
   0   9   7        2.48        3.94      0.39 o 
   1   9   7      159.70      160.39      1.87 o 
   2   9   7        5.99        6.31      0.41 o 
   3   9   7       14.49       14.45      0.76 o 
   4   9   7       28.93       29.86      0.83 o 
   5   9   7       21.94       25.13      1.12 o 
  -8  10   7       32.96       28.98      0.95 o 
  -7  10   7        1.15        1.26      0.35 o 
  -6  10   7       65.97       62.74      0.91 o 
  -5  10   7       22.54       24.56      0.64 o 
  -4  10   7        5.25        6.40      0.55 o 
  -3  10   7      281.14      277.45      2.91 o 
  -2  10   7      566.89      567.68      4.56 o 
  -1  10   7      570.63      576.75      4.83 o 
   0  10   7        1.99        2.24      0.48 o 
   1  10   7      174.96      173.30      1.96 o 
   2  10   7        0.65        1.00      0.37 o 
   3  10   7       15.79       15.99      1.54 o 
   4  10   7        0.56        0.52      0.36 o 
  -7  11   7      141.53      153.51      1.96 o 
  -6  11   7        0.13        0.19      0.25 o 
  -5  11   7      180.63      178.16      1.70 o 
  -4  11   7        0.03        0.35      0.34 o 
  -3  11   7        0.15        0.06      0.36 o 
  -2  11   7       39.40       42.50      1.09 o 
  -1  11   7     1600.32     1618.77     15.50 o 
   0  11   7      249.24      241.72      2.53 o 
   1  11   7      141.81      140.86      1.97 o 
   2  11   7       10.19       10.29      0.55 o 
   3  11   7       24.78       22.12      0.76 o 
   4  11   7        5.65        7.61      0.74 o 
  -7  12   7       22.59       26.58      0.75 o 
  -6  12   7       21.76       22.57      0.50 o 
  -5  12   7        0.65        0.55      0.28 o 
  -4  12   7      522.69      523.05      4.40 o 
  -3  12   7        0.08        0.51      0.47 o 
  -2  12   7      430.71      438.87      4.43 o 
  -1  12   7      135.59      132.00      1.58 o 
   0  12   7      421.12      421.27      4.13 o 
   1  12   7       45.19       40.95      1.07 o 
   2  12   7      127.30      128.82      2.31 o 
   3  12   7        0.42        1.25      0.37 o 
   4  12   7       39.09       50.29      1.58 o 
  -7  13   7       29.73       28.93      0.97 o 
  -6  13   7        2.06        2.07      0.28 o 
  -5  13   7        5.73        6.31      0.37 o 
  -4  13   7        6.59        6.30      0.52 o 
  -3  13   7       11.46       13.02      0.85 o 
  -2  13   7       73.77       75.87      1.34 o 
  -1  13   7      192.36      188.74      2.02 o 
   0  13   7        0.12        0.46      0.43 o 
   1  13   7       29.62       27.40      0.90 o 
   2  13   7       27.88       29.96      0.98 o 
   3  13   7       28.48       35.08      1.03 o 
  -6  14   7       10.41       10.72      0.58 o 
  -5  14   7        0.65        0.36      0.31 o 
  -4  14   7        5.39        3.93      0.50 o 
  -3  14   7        7.23        8.27      0.66 o 
  -2  14   7      179.73      181.44      2.27 o 
  -1  14   7       84.53       83.22      1.13 o 
   0  14   7      216.34      234.47      2.75 o 
   1  14   7      101.46       92.48      1.78 o 
   2  14   7        0.01        0.27      0.50 o 
   3  14   7        3.37        3.58      0.63 o 
  -6  15   7       32.23       37.66      1.41 o 
  -5  15   7       42.82       44.10      0.86 o 
  -4  15   7       47.99       49.34      1.05 o 
  -3  15   7        9.78        9.97      0.62 o 
  -2  15   7        3.78        3.85      0.60 o 
  -1  15   7       18.61       20.43      0.75 o 
   0  15   7        0.85        0.71      0.37 o 
   1  15   7        0.33        0.38      0.34 o 
   2  15   7       11.06       13.35      0.79 o 
  -5  16   7       54.24       58.56      2.37 o 
  -4  16   7      129.16      133.05      1.92 o 
  -3  16   7       12.64       13.20      0.70 o 
  -2  16   7      110.24      118.86      1.58 o 
  -1  16   7        1.04        2.05      0.43 o 
   0  16   7      451.34      478.78      4.65 o 
   1  16   7       26.50       24.72      1.99 o 
   2  16   7       45.87       49.00      1.08 o 
  -4  17   7      253.16      271.51      2.80 o 
  -3  17   7       98.07      101.83      1.33 o 
  -2  17   7       13.88       15.35      0.65 o 
  -1  17   7      375.40      414.35      4.27 o 
   0  17   7        0.45        0.15      0.26 o 
   1  17   7       35.27       40.56      2.71 o 
  -3  18   7        1.76        1.40      0.48 o 
  -2  18   7        9.27        8.38      0.69 o 
  -1  18   7        1.41        1.78      0.48 o 
   0  18   7        0.94        0.88      0.74 o 
  -8   0   8       65.13       56.43      1.07 o 
  -7   0   8        7.38        5.91      0.72 o 
  -6   0   8      507.51      523.13      9.50 o 
  -5   0   8      449.40      459.55      7.10 o 
  -4   0   8       45.73       47.68      1.39 o 
  -3   0   8     1105.98     1135.82     15.15 o 
  -2   0   8       13.25       15.69      0.90 o 
  -1   0   8      103.46      109.38      1.90 o 
   0   0   8        6.46        9.31      0.61 o 
   1   0   8      322.99      322.07      5.20 o 
   2   0   8       47.89       45.86      1.70 o 
   3   0   8        0.19        0.72      0.64 o 
   4   0   8       22.61       19.91      1.74 o 
   5   0   8      328.92      467.01      7.82 o 
  -8   1   8      147.73      136.32      1.37 o 
  -7   1   8       38.72       35.83      0.85 o 
  -6   1   8       49.99       53.41      1.29 o 
  -5   1   8       36.89       40.67      1.00 o 
  -4   1   8       69.06       68.57      1.34 o 
  -3   1   8       96.31       99.27      3.83 o 
  -2   1   8       63.12       62.88      1.05 o 
  -1   1   8        1.48        2.07      0.47 o 
   0   1   8       17.10       17.91      0.74 o 
   1   1   8       99.38       98.59      1.52 o 
   2   1   8        0.48        2.60      1.09 o 
   3   1   8        7.12        6.82      0.67 o 
   4   1   8        7.17        5.75      0.51 o 
   5   1   8       25.27       34.06      1.17 o 
  -8   2   8       75.34       71.36      2.07 o 
  -7   2   8        0.27        0.35      0.32 o 
  -6   2   8       35.53       35.60      0.88 o 
  -5   2   8        3.21        2.47      0.50 o 
  -4   2   8      367.97      356.23      3.23 o 
  -3   2   8       51.33       51.68      0.96 o 
  -2   2   8       22.18       16.85      0.62 o 
  -1   2   8        0.00        0.32      0.30 o 
   0   2   8       23.27       18.50      1.00 o 
   1   2   8       49.40       42.02      1.08 o 
   2   2   8       99.31       94.00      1.57 o 
   3   2   8       26.13       26.82      0.95 o 
   4   2   8        0.63        0.19      0.32 o 
  -8   3   8      270.37      257.34      3.39 o 
  -7   3   8       75.19       73.13      0.93 o 
  -6   3   8       42.74       44.98      0.88 o 
  -5   3   8      145.21      144.09      1.80 o 
  -4   3   8        6.39        8.87      1.68 o 
  -3   3   8       38.00       41.13      0.85 o 
  -2   3   8        0.13        1.22      0.37 o 
  -1   3   8       54.88       44.51      0.77 o 
   0   3   8        6.16        6.89      0.50 o 
   1   3   8      945.68      904.16     11.43 o 
   2   3   8      102.70       95.37      1.63 o 
   3   3   8        3.33        2.93      0.50 o 
   4   3   8        1.51        1.48      0.47 o 
  -8   4   8       69.44       55.64      1.25 o 
  -7   4   8        2.39        2.78      0.32 o 
  -6   4   8       92.20       95.32      1.20 o 
  -5   4   8       22.73       25.13      0.79 o 
  -4   4   8       23.53       26.18      0.75 o 
  -3   4   8       87.52       87.66      1.06 o 
  -2   4   8       13.04       13.59      0.47 o 
  -1   4   8       51.38       47.39      0.76 o 
   0   4   8      164.64      168.09      1.98 o 
   1   4   8       92.47       98.24      1.68 o 
   2   4   8       60.42       52.59      1.20 o 
   3   4   8        0.01        0.22      0.37 o 
   4   4   8       33.73       38.90      0.97 o 
  -8   5   8       27.05       25.89      0.77 o 
  -7   5   8      158.10      146.75      1.68 o 
  -6   5   8       72.43       71.57      1.26 o 
  -5   5   8      180.31      178.97      1.78 o 
  -4   5   8      163.68      165.48      1.86 o 
  -3   5   8        5.85        7.20      0.55 o 
  -2   5   8       23.54       25.46      0.61 o 
  -1   5   8       79.69       65.65      0.87 o 
   0   5   8        3.89        4.28      0.53 o 
   1   5   8      282.51      269.34      4.82 o 
   2   5   8       15.66       18.94      0.88 o 
   3   5   8       12.57       11.68      0.58 o 
   4   5   8       60.59       67.98      1.59 o 
  -8   6   8       48.49       46.35      1.03 o 
  -7   6   8        1.02        1.15      0.42 o 
  -6   6   8       67.55       67.13      1.10 o 
  -5   6   8       42.14       45.88      0.97 o 
  -4   6   8       16.23       16.33      0.65 o 
  -3   6   8        6.93        4.71      0.43 o 
  -2   6   8        1.80        1.99      0.35 o 
  -1   6   8       19.61       21.62      0.57 o 
   0   6   8      725.91      722.97      6.40 o 
   1   6   8      523.48      545.59      6.66 o 
   2   6   8      185.93      162.83      2.67 o 
   3   6   8        0.78        0.55      0.34 o 
   4   6   8       44.73       48.65      1.62 o 
  -8   7   8        0.62        0.38      0.54 o 
  -7   7   8       88.09       87.56      1.87 o 
  -6   7   8       16.81       17.98      0.68 o 
  -5   7   8      185.53      177.93      1.98 o 
  -4   7   8       22.93       23.86      0.81 o 
  -3   7   8       11.21       13.81      0.50 o 
  -2   7   8      284.69      281.20      2.37 o 
  -1   7   8        0.20        0.90      0.31 o 
   0   7   8      242.35      243.48      2.60 o 
   1   7   8       28.90       27.04      0.73 o 
   2   7   8       36.70       32.66      0.62 o 
   3   7   8        0.53        1.11      0.52 o 
   4   7   8        1.58        2.01      0.57 o 
  -7   8   8      114.06      111.68      1.51 o 
  -6   8   8        3.45        2.91      0.50 o 
  -5   8   8       57.23       54.77      0.99 o 
  -4   8   8       26.42       24.82      0.81 o 
  -3   8   8      119.70      125.25      1.43 o 
  -2   8   8       92.49       84.73      1.09 o 
  -1   8   8        3.31        4.60      0.38 o 
   0   8   8        0.13        0.36      0.35 o 
   1   8   8        8.46        8.88      0.54 o 
   2   8   8        9.79        7.51      0.42 o 
   3   8   8        3.08        2.47      0.51 o 
   4   8   8        3.87        6.31      0.91 o 
  -7   9   8       44.97       49.37      0.77 o 
  -6   9   8       13.72       16.95      0.65 o 
  -5   9   8       14.38       14.42      0.63 o 
  -4   9   8      147.35      150.93      1.87 o 
  -3   9   8       82.77       85.04      1.21 o 
  -2   9   8       71.43       71.56      1.01 o 
  -1   9   8       16.38       15.92      0.54 o 
   0   9   8       81.91       78.74      1.15 o 
   1   9   8       41.44       40.71      0.89 o 
   2   9   8        0.58        0.62      0.31 o 
   3   9   8        5.54        5.52      1.21 o 
  -7  10   8        0.00        0.01      0.37 o 
  -6  10   8       28.55       25.50      0.67 o 
  -5  10   8       22.24       19.61      0.66 o 
  -4  10   8       42.99       46.72      1.10 o 
  -3  10   8       89.90       94.66      1.27 o 
  -2  10   8      265.27      271.03      2.45 o 
  -1  10   8      102.87      107.04      1.34 o 
   0  10   8       93.95       96.67      1.46 o 
   1  10   8       16.83       17.51      0.66 o 
   2  10   8       83.03       82.50      1.69 o 
   3  10   8       20.44       20.32      0.88 o 
  -7  11   8       20.33       22.54      0.83 o 
  -6  11   8       92.76       93.63      2.75 o 
  -5  11   8        0.07        0.29      0.29 o 
  -4  11   8       11.91       13.18      0.85 o 
  -3  11   8       39.04       35.59      0.75 o 
  -2  11   8      165.06      164.47      1.83 o 
  -1  11   8        7.44        7.12      0.49 o 
   0  11   8       97.23       99.66      1.48 o 
   1  11   8       32.72       38.26      0.88 o 
   2  11   8       15.40       15.92      0.91 o 
   3  11   8       60.22       69.12      2.16 o 
  -6  12   8       15.03       13.69      0.54 o 
  -5  12   8       14.53       14.49      0.50 o 
  -4  12   8        0.19        0.34      0.28 o 
  -3  12   8      159.30      161.14      2.04 o 
  -2  12   8      208.40      213.33      2.29 o 
  -1  12   8        2.83        2.47      0.38 o 
   0  12   8       49.75       48.64      1.17 o 
   1  12   8        5.70        5.93      0.54 o 
   2  12   8       21.70       35.46      1.48 o 
  -6  13   8        5.82        6.12      0.59 o 
  -5  13   8       34.99       38.09      0.62 o 
  -4  13   8        1.21        1.25      0.34 o 
  -3  13   8        1.65        2.06      0.47 o 
  -2  13   8        1.30        1.03      0.45 o 
  -1  13   8      171.97      176.45      2.46 o 
   0  13   8       30.75       29.23      0.86 o 
   1  13   8       15.49       16.16      0.66 o 
   2  13   8        9.78       12.60      0.59 o 
  -5  14   8       11.05       10.12      0.67 o 
  -4  14   8       10.43       11.41      0.54 o 
  -3  14   8       60.34       67.37      1.11 o 
  -2  14   8       18.84       19.77      0.71 o 
  -1  14   8       30.48       32.02      0.95 o 
   0  14   8       23.45       24.28      0.81 o 
   1  14   8       44.80       41.68      2.29 o 
  -4  15   8       28.02       30.92      0.68 o 
  -3  15   8       39.31       46.27      1.16 o 
  -2  15   8        5.38        3.59      0.51 o 
  -1  15   8       77.74       70.76      1.16 o 
   0  15   8        9.51        6.34      0.61 o 
   1  15   8       21.07       25.16      0.99 o 
  -3  16   8        0.67        0.74      0.39 o 
  -2  16   8        7.98        9.35      0.53 o 
  -1  16   8      123.65      131.88      2.40 o 
   0  16   8       20.14       20.17      1.19 o 
  -7   1   9       91.46      103.18      1.62 o 
  -6   1   9        0.00       -0.09      0.38 o 
  -5   1   9       21.23       21.67      0.95 o 
  -4   1   9        7.28        8.14      0.57 o 
  -3   1   9      190.50      175.50      1.85 o 
  -2   1   9        5.17        6.89      0.49 o 
  -1   1   9      433.22      377.12      8.29 o 
   0   1   9       21.22       18.34      1.60 o 
   1   1   9       28.00       28.16      0.88 o 
   2   1   9        3.48        4.24      0.60 o 
   3   1   9       47.02       51.48      0.97 o 
  -7   2   9        1.11        1.25      0.49 o 
  -6   2   9        9.06       10.57      0.72 o 
  -5   2   9       75.08       72.86      1.34 o 
  -4   2   9       65.89       61.53      1.16 o 
  -3   2   9       78.84       77.78      1.18 o 
  -2   2   9       63.41       50.45      0.91 o 
  -1   2   9        0.01        0.83      0.36 o 
   0   2   9       72.01       68.35      1.14 o 
   1   2   9       95.44       97.50      1.65 o 
   2   2   9        2.58        2.27      0.45 o 
   3   2   9        5.77        5.23      0.84 o 
  -7   3   9        0.06        0.02      0.22 o 
  -6   3   9        2.24        2.81      0.45 o 
  -5   3   9        6.58       10.21      0.87 o 
  -4   3   9        7.70        9.70      0.79 o 
  -3   3   9       32.20       30.13      0.70 o 
  -2   3   9       57.13       51.11      0.92 o 
  -1   3   9      131.37      124.74      1.62 o 
   0   3   9        0.40        0.40      0.36 o 
   1   3   9       11.84       12.78      0.98 o 
   2   3   9       50.34       49.83      0.99 o 
   3   3   9       17.45       17.53      0.61 o 
  -7   4   9        7.98        6.53      0.45 o 
  -6   4   9        5.62        7.07      0.53 o 
  -5   4   9        7.35        8.61      0.49 o 
  -4   4   9       54.23       51.17      0.87 o 
  -3   4   9       13.48       13.50      0.50 o 
  -2   4   9      212.04      190.91      1.83 o 
  -1   4   9      124.48      115.51      1.27 o 
   0   4   9       27.18       33.79      1.67 o 
   1   4   9       52.07       46.00      1.24 o 
   2   4   9        3.20        3.15      0.44 o 
   3   4   9        2.76        2.66      0.35 o 
  -7   5   9        1.90        1.41      0.42 o 
  -6   5   9       43.20       49.18      0.91 o 
  -5   5   9       13.68       14.10      0.52 o 
  -4   5   9       26.69       25.45      0.60 o 
  -3   5   9        2.80        3.40      0.37 o 
  -2   5   9        5.37        7.14      0.46 o 
  -1   5   9      206.53      212.45      2.13 o 
   0   5   9      382.98      386.63      4.34 o 
   1   5   9      245.11      226.88      2.48 o 
   2   5   9        0.29        0.87      0.43 o 
   3   5   9       21.54       24.62      0.77 o 
  -7   6   9        3.84        3.75      0.39 o 
  -6   6   9       29.52       35.06      0.79 o 
  -5   6   9       12.33       13.28      0.57 o 
  -4   6   9       34.30       34.12      0.67 o 
  -3   6   9        7.01        6.38      0.46 o 
  -2   6   9      298.33      281.24      2.41 o 
  -1   6   9        1.53        1.20      0.34 o 
   0   6   9      353.07      343.67      3.24 o 
   1   6   9       16.87       18.76      0.98 o 
   2   6   9       25.38       30.23      0.89 o 
   3   6   9        3.88        1.88      0.64 o 
  -7   7   9        8.09       10.20      0.54 o 
  -6   7   9       35.11       36.26      0.83 o 
  -5   7   9       20.47       21.19      0.69 o 
  -4   7   9       64.41       67.68      0.98 o 
  -3   7   9        2.32        1.89      0.38 o 
  -2   7   9       13.63       15.87      0.48 o 
  -1   7   9       64.40       70.34      0.85 o 
   0   7   9       28.20       35.19      0.80 o 
   1   7   9       56.70       54.03      1.28 o 
   2   7   9       11.08       13.71      0.99 o 
   3   7   9        1.42        0.71      0.59 o 
  -6   8   9        4.55        3.87      0.45 o 
  -5   8   9       55.82       54.17      0.89 o 
  -4   8   9      170.60      175.56      1.74 o 
  -3   8   9      324.93      323.59      3.16 o 
  -2   8   9       48.21       48.62      0.75 o 
  -1   8   9       82.56       84.79      0.98 o 
   0   8   9       41.00       42.47      0.76 o 
   1   8   9        1.34        0.89      0.42 o 
   2   8   9        8.57        8.02      0.72 o 
  -6   9   9       23.44       23.58      0.64 o 
  -5   9   9       10.49       11.61      0.56 o 
  -4   9   9        5.18        6.58      0.56 o 
  -3   9   9       52.63       54.40      1.03 o 
  -2   9   9       11.01       12.19      0.48 o 
  -1   9   9        1.10        1.50      0.32 o 
   0   9   9        5.28        5.20      0.43 o 
   1   9   9        0.98        0.75      0.30 o 
   2   9   9       40.15       40.61      1.38 o 
  -6  10   9        0.13        0.30      0.31 o 
  -5  10   9       36.01       35.21      0.68 o 
  -4  10   9       37.70       36.14      0.83 o 
  -3  10   9       15.28       17.40      0.59 o 
  -2  10   9        6.41        7.32      0.41 o 
  -1  10   9       24.80       25.63      0.69 o 
   0  10   9       16.63       18.55      0.74 o 
   1  10   9        9.20        7.95      0.56 o 
   2  10   9        2.82        2.51      0.88 o 
  -5  11   9        0.05        0.24      0.31 o 
  -4  11   9       20.96       22.08      0.71 o 
  -3  11   9      419.80      435.50      4.01 o 
  -2  11   9      161.18      155.97      1.70 o 
  -1  11   9        3.11        2.22      0.35 o 
   0  11   9        0.44        0.37      0.38 o 
   1  11   9        2.99        1.05      0.39 o 
  -5  12   9        0.02        0.06      0.31 o 
  -4  12   9       21.35       23.28      0.71 o 
  -3  12   9        2.14        1.81      0.40 o 
  -2  12   9        4.87        4.10      0.42 o 
  -1  12   9       68.30       66.08      0.89 o 
   0  12   9       11.48       13.95      0.59 o 
   1  12   9        6.34        3.98      0.78 o 
  -4  13   9        3.94        2.24      0.48 o 
  -3  13   9       62.40       62.41      1.00 o 
  -2  13   9        0.90        0.79      0.38 o 
  -1  13   9       19.17       20.29      0.94 o 
   0  13   9        0.46        0.41      0.31 o 
  -3  14   9        1.01        1.10      0.51 o 
  -2  14   9       57.32       64.03      1.16 o 
  -1  14   9       49.15       54.14      1.16 o 
  -6   0  10      111.24      112.76      2.35 o 
  -5   0  10      257.39      272.41      4.43 o 
  -4   0  10       16.93       17.50      0.85 o 
  -3   0  10        0.01        0.28      0.40 o 
  -2   0  10        1.47        1.14      0.57 o 
  -1   0  10      105.20      125.16      5.17 o 
   0   0  10        1.46        2.03      0.96 o 
   1   0  10        3.42        4.53      1.29 o 
   2   0  10        0.09        0.45      0.64 o 
  -6   1  10        6.89        4.45      0.56 o 
  -5   1  10       94.06      102.21      1.56 o 
  -4   1  10        1.40        2.86      0.48 o 
  -3   1  10       21.91       20.16      0.62 o 
  -2   1  10        0.73        0.58      0.29 o 
  -1   1  10       99.01      100.55      1.57 o 
   0   1  10       27.79       26.59      1.16 o 
   1   1  10        3.26        4.85      0.51 o 
   2   1  10        0.37        0.30      0.43 o 
  -6   2  10        2.25        1.01      0.44 o 
  -5   2  10       34.95       32.70      0.83 o 
  -4   2  10       17.35       15.50      0.65 o 
  -3   2  10        9.53        8.08      0.40 o 
  -2   2  10       11.57       12.30      0.43 o 
  -1   2  10        9.74        7.27      0.68 o 
   0   2  10       12.62       11.91      1.01 o 
   1   2  10        1.09        1.56      0.41 o 
   2   2  10        5.40        3.56      0.63 o 
  -6   3  10        3.98        4.28      0.42 o 
  -5   3  10       13.73       15.31      0.66 o 
  -4   3  10        1.43        1.61      0.33 o 
  -3   3  10        0.92        0.84      0.32 o 
  -2   3  10       21.68       17.19      0.51 o 
  -1   3  10      309.83      322.78      4.14 o 
   0   3  10        6.67        7.61      0.81 o 
   1   3  10        0.89        1.71      0.44 o 
   2   3  10       12.46       16.17      0.74 o 
  -6   4  10        0.99        1.13      0.41 o 
  -5   4  10        0.59        0.39      0.39 o 
  -4   4  10        0.58        0.41      0.31 o 
  -3   4  10        1.41        2.74      0.39 o 
  -2   4  10       36.76       36.98      0.77 o 
  -1   4  10        6.63        7.20      0.65 o 
   0   4  10      115.16      114.61      2.27 o 
   1   4  10       22.11       27.28      0.80 o 
  -6   5  10        0.45        0.98      0.46 o 
  -5   5  10        2.20        1.43      0.28 o 
  -4   5  10        0.02        0.13      0.24 o 
  -3   5  10        0.12        0.05      0.25 o 
  -2   5  10       26.98       35.98      0.65 o 
  -1   5  10      288.85      303.17      3.19 o 
   0   5  10       21.21       22.71      0.74 o 
   1   5  10        2.07        1.50      0.49 o 
  -6   6  10        7.15        5.98      0.55 o 
  -5   6  10       81.24       93.18      1.94 o 
  -4   6  10       68.99       70.74      0.98 o 
  -3   6  10       18.06       18.67      0.65 o 
  -2   6  10      182.12      195.86      2.50 o 
  -1   6  10      168.15      189.47      2.07 o 
   0   6  10        7.20        2.20      0.43 o 
   1   6  10        0.97        0.84      0.43 o 
  -5   7  10       27.01       27.22      0.56 o 
  -4   7  10       99.03      105.95      1.19 o 
  -3   7  10        2.99        2.19      0.32 o 
  -2   7  10       38.73       43.09      0.88 o 
  -1   7  10        5.68        6.01      0.46 o 
   0   7  10       46.86       55.14      3.47 o 
   1   7  10        9.35        8.05      1.00 o 
  -5   8  10        8.66        8.19      0.60 o 
  -4   8  10       33.66       36.56      0.70 o 
  -3   8  10        0.93        0.66      0.30 o 
  -2   8  10      203.84      207.84      2.64 o 
  -1   8  10       66.09       61.32      0.81 o 
   0   8  10       26.75       34.78      0.92 o 
  -4   9  10      138.25      138.90      1.67 o 
  -3   9  10        3.45        2.26      0.40 o 
  -2   9  10       28.82       25.52      0.99 o 
  -1   9  10       29.54       36.61      0.76 o 
   0   9  10        1.99        1.02      0.40 o 
  -4  10  10      104.94      115.77      1.68 o 
  -3  10  10      124.99      142.36      1.55 o 
  -2  10  10        0.71        1.25      0.41 o 
  -1  10  10       29.81       35.32      1.21 o 
  -3  11  10       31.34       30.36      1.26 o 
  -2  11  10       31.69       37.77      1.27 o 
  -4   1  11        1.53        2.11      0.45 o 
  -3   1  11        2.42        1.16      0.28 o 
  -2   1  11        0.53        0.52      0.35 o 
  -1   1  11       16.42       21.57      1.04 o 
  -4   2  11        0.45        0.10      0.27 o 
  -3   2  11        0.16       -0.08      0.19 o 
  -2   2  11        1.40        0.53      0.41 o 
  -1   2  11       38.56       40.99      1.15 o 
  -4   3  11       16.19       16.48      0.57 o 
  -3   3  11        7.81       11.01      0.49 o 
  -2   3  11        4.68        5.86      0.66 o 
  -1   3  11       23.29       22.21      0.90 o 
  -4   4  11        1.37        1.94      0.45 o 
  -3   4  11       22.18       20.72      0.63 o 
  -2   4  11       63.38       64.22      1.15 o 
  -1   4  11        0.78        0.17      0.38 o 
  -3   5  11       60.28       72.59      1.54 o 
  -2   5  11        0.08        0.23      0.43 o 
                                                 
